# Supplementary material for: A distance-based framework for assessing the ex-situ conservation status of plants
Source: PLoS One. 2025 Jun 3;20(6):e0324820. doi: 10.1371/journal.pone.0324820 (PMC12133166; doi:10.1371/journal.pone.0324820)
Supplement: S1 Table — Abbreviations: “sample_type” = seed or non-seed. (CSV) [file pone.0324820.s003.csv]

	species	longitude	latitude	sample_type
1	ambacensis	34.8888	-6.369	seed
2	ambacensis	29.6014	-2.5536	seed
3	ambacensis	21.7587	-4.0383	seed
4	ambacensis	23.9533	-6.745	seed
6	comosa	-14.4524	14.4974	seed
7	filicaulis	-14.4524	14.4974	seed
8	gracilis	-4.0333	5.3167	seed
9	heterophylla	35.0023	1.0191	seed
10	kirkii	23.9533	-6.745	seed
11	laurentii	30.1154	-4.0226	seed
12	ambacensis	29.768	-2.482	seed
13	heterophylla	35	1	seed
14	oblongifolia	35	1.0167	seed
16	oblongifolia	31.2626	-6.9654	seed
17	oblongifolia	31.83	-8.41	seed
18	oblongifolia	35	1	seed
19	oblongifolia	8.5	12	seed
20	oblongifolia	30	-2	seed
21	oblongifolia	30.1667	-1.9	seed
22	oblongifolia	25.0357	-9.1095	seed
23	racemosa	23.9533	-6.745	seed
25	racemosa	23.961	-6.807	seed
32	filicaulis	-13.6833	12.8833	seed
33	reticulata	-4.0333	5.3167	seed
34	reticulata	27.4667	-11.6667	seed
35	reticulata	28.4166	-13.1367	seed
37	reticulata	29.9189	-3.3731	seed
38	wittei	23.9533	-6.745	seed
39	oblongifolia	8.5138	11.9944	seed
44	ambacensis	12.0333	9.4667	seed
45	racemosa	10.6167	7.25	seed
46	racemosa	8.6753	9.082	seed
47	oblongifolia	8.6753	9.082	seed
50	triphylla	27.4	-11.5667	seed
51	ambacensis	8.6753	9.082	seed
52	reticulata	8.6753	9.082	seed
53	racemosa	5.05	9.2833	seed
54	ambacensis	5.05	9.2833	seed
56	membranacea	39.7167	-4	seed
57	racemosa	3.9167	7.4335	seed
58	nigritia	8.6753	9.082	seed
59	racemosa	3.5126	7.5965	seed
60	racemosa	3.987	7.3878	seed
61	racemosa	4.1833	7.6333	seed
62	racemosa	4.1638	7.6457	seed
63	racemosa	3.8947	7.3679	seed
68	reticulata	6.6613	12.1628	seed
69	oblongifolia	8	10	seed
70	reticulata	7.6333	11.2	seed
71	reticulata	8.5138	11.9944	seed
73	membranacea	-0.1281	10.9761	seed
74	ambacensis	-0.75	9.3333	seed
75	ambacensis	-0.9833	9.4	seed
76	reticulata	-0.1167	10.7667	seed
77	racemosa	-0.1167	10.7667	seed
78	ambacensis	-0.2417	11.0616	seed
79	ambacensis	-1.8667	9.05	seed
80	reticulata	34.8888	-6.369	seed
81	racemosa	-0.1281	10.9761	seed
82	ambacensis	34.3015	-13.2543	seed
83	oblongifolia	34.3015	-13.2543	seed
86	kirkii	21.7587	-4.0383	seed
87	gracilis	29.8739	-1.9403	seed
89	venulosa	8	10	seed
90	racemosa	5.7833	8.9167	seed
92	ambacensis	6.24	9.02	seed
93	racemosa	6.5167	9.1667	seed
94	ambacensis	6.24	9.1	seed
95	reticulata	6.7167	9.0667	seed
96	racemosa	5.85	9.05	seed
97	racemosa	6.06	9.31	seed
99	racemosa	6.2667	9.2333	seed
100	racemosa	6.16	9.14	seed
101	ambacensis	6.1833	9.1667	seed
102	racemosa	6.1833	8.8833	seed
103	ambacensis	6.3333	8.7167	seed
104	racemosa	6.4	8.7333	seed
105	ambacensis	6.4	8.7333	seed
108	ambacensis	12.1333	8.4167	seed
109	reticulata	13.3667	9.4333	seed
110	ambacensis	6.6667	9.9667	seed
111	ambacensis	13.6833	9.3167	seed
112	ambacensis	13.5023	9.3839	seed
113	racemosa	13.3667	9.4333	seed
114	racemosa	6.95	9.4	seed
115	racemosa	8.0667	8.8667	seed
116	ambacensis	13.45	9.2333	seed
117	reticulata	13.4	9.25	seed
119	ambacensis	6.6	9.55	seed
120	ambacensis	23.95	-6.75	seed
121	radicans	23.95	-6.75	seed
122	racemosa	23.95	-6.75	seed
123	luteola	18.4667	4.505	seed
124	luteola	15.2333	5.75	seed
125	reticulata	21.4	6.25	seed
126	racemosa	20.3667	5.7333	seed
127	oblongifolia	26.6667	-20.1667	seed
129	luteola	21.9035	-18.4178	seed
130	luteola	21.9504	-18.4625	seed
131	reticulata	27.5	-11.5	seed
132	luteola	21.9838	-18.4944	seed
133	oblongifolia	21.8334	-18.3319	seed
134	racemosa	24.4314	-25.7247	seed
135	luteola	22.4214	-19.0857	seed
139	luteola	32.9167	-2.55	seed
140	oblongifolia	32.8833	-2.65	seed
141	reticulata	39.0667	-7.6333	seed
142	ambacensis	15.5667	10.7833	seed
143	reticulata	18.6333	8.9167	seed
144	reticulata	18.5167	8.2833	seed
145	ambacensis	17.1667	10.3	seed
146	ambacensis	16.0833	8.5667	seed
147	venulosa	10.7333	5.5	seed
148	ambacensis	30.7981	-14.5467	seed
149	reticulata	27.35	-16.5333	seed
150	reticulata	27.6114	-15.4404	seed
151	reticulata	27.7833	-15.8688	seed
152	reticulata	28.0833	-15.6333	seed
153	reticulata	28.6472	-13.0245	seed
154	reticulata	31.3028	-11.4262	seed
155	wittei	31.15	-10.8833	seed
156	reticulata	31.2946	-9.8525	seed
157	wittei	31.4594	-9.1862	seed
158	wittei	31.4833	-9.3	seed
159	oblongifolia	28.2833	-15.5621	seed
160	reticulata	31.15	-10.8833	seed
161	ambacensis	34.4291	-13.6871	seed
162	reticulata	33.75	-13.6667	seed
163	racemosa	33.6483	-13.0731	seed
164	reticulata	33.4979	-11.9496	seed
165	reticulata	33.6395	-11.8443	seed
166	reticulata	34.2	-10.45	seed
167	reticulata	33.8729	-11.4152	seed
168	reticulata	33.7333	-11.4167	seed
169	kirkii	35.6104	-15.7942	seed
170	membranacea	45.3667	2.3667	seed
171	ambacensis	13.7667	6.4833	seed
172	ambacensis	14.3167	6.6167	seed
173	multinervis	14.3167	6.0167	seed
174	reticulata	14.2333	5.5	seed
175	angivensis	47.3333	-18.95	seed
176	reticulata	14	5.4833	seed
177	ambacensis	25.7167	3.45	seed
178	nigritia	13.8333	4.7667	seed
179	racemosa	11.8167	3.2667	seed
180	oblongifolia	30.25	-2.2667	seed
181	luteola	30.25	-2.2667	seed
182	nigritia	23.95	-6.75	seed
184	reticulata	23.95	-6.75	seed
185	racemosa	35.0333	-16.2167	seed
187	kirkii	23.95	-6.75	seed
188	racemosa	33.4833	-12.7	seed
190	racemosa	33.4979	-11.9496	seed
191	reticulata	33.95	-11.1167	seed
192	reticulata	32.9167	-19.7167	seed
193	ambacensis	-10.3057	14.7038	seed
194	oblongifolia	27.4	-11.5667	seed
195	oblongifolia	23.4167	-19.9833	seed
196	racemosa	27.4	-11.5667	seed
197	ambacensis	27.4	-11.5667	seed
198	luteola	21.85	-18.3667	seed
199	oblongifolia	22.4214	-18.8599	seed
200	luteola	34.1196	-0.4171	seed
201	luteola	34.0731	-0.5631	seed
202	luteola	34.0964	-0.5723	seed
203	luteola	34.0734	-0.5661	seed
204	luteola	34.0796	-0.573	seed
205	luteola	34.1551	-0.4333	seed
207	luteola	34.4	-0.7167	seed
208	luteola	34.5333	-0.9	seed
209	luteola	34.2	2	seed
210	luteola	34.4731	-1.0634	seed
212	luteola	34.2	2	seed
214	racemosa	11.5333	3.55	seed
215	racemosa	11.5167	3.7167	seed
216	reticulata	31.35	-12	seed
217	platyloba	33.5	-13.1167	seed
218	platyloba	33.6583	-13.0917	seed
219	racemosa	11.85	3.2833	seed
220	racemosa	11.7333	3.4667	seed
221	oblongifolia	27.25	-21	seed
222	luteola	22.4214	-19.0044	seed
223	luteola	22.75	-19.1667	seed
224	reticulata	33.3833	-13.1333	seed
225	nigritia	13.0167	4.6667	seed
226	ambacensis	10.25	5.8167	seed
227	multinervis	14	5.4333	seed
229	ambacensis	14.2667	6.4	seed
230	frutescens	32.9167	-2.55	seed
232	kirkii	39.3094	-5.9768	seed
233	frutescens	33.5333	-9.0333	seed
234	frutescens	32.0167	-8.45	seed
235	racemosa	34.0833	-13.7167	seed
236	racemosa	14.2667	6.4	seed
237	oblongifolia	23.5667	-15.15	seed
238	reticulata	27.4878	-15.3001	seed
239	luteola	22.4214	-19.0315	seed
240	luteola	22.701	-18.3578	seed
241	ambacensis	17.2333	8.75	seed
242	ambacensis	14.45	6	seed
243	racemosa	11.3	2.95	seed
244	racemosa	11.1333	2.75	seed
245	racemosa	1.0833	13	seed
246	racemosa	1.4167	13.4	seed
247	ambacensis	4.9167	14.0167	seed
248	ambacensis	4.9167	14.05	seed
249	racemosa	3.1667	13.0333	seed
250	filicaulis	15.3333	10.3	seed
251	oblongifolia	3.25	11.9667	seed
252	racemosa	3.4167	12.0833	seed
253	racemosa	1.4167	12.8333	seed
254	racemosa	1.1667	13.8	seed
255	reticulata	27.0758	-16.7322	seed
256	ambacensis	4.9167	14.0833	seed
257	reticulata	13.9144	-3.9906	seed
258	reticulata	14.5	-3.8667	seed
259	reticulata	14.5167	-3.8833	seed
260	reticulata	14.3333	-4.1667	seed
261	reticulata	14.3667	-4.3167	seed
262	reticulata	15.4333	-3.4833	seed
263	reticulata	15.5833	-3.3167	seed
264	reticulata	15.4833	-2.7667	seed
265	reticulata	15	-2.5	seed
266	gracilis	13.3667	-3.6333	seed
267	gracilis	12.4333	-4.3833	seed
268	nigritia	12.7167	-3.0167	seed
269	nigritia	13.6633	-2.8028	seed
270	comosa	15.2333	-4.2	seed
271	ambacensis	15.4333	-3.75	seed
272	nigritia	15.4833	-2.7167	seed
273	wittei	15.3167	-4.1167	seed
274	wittei	15.5	-3.6	seed
275	wittei	15.5333	-2.8833	seed
276	wittei	15.9667	-1.0333	seed
277	wittei	14.6858	-2.15	seed
278	wittei	15.6667	-1.0333	seed
279	wittei	16.05	1.3167	seed
281	ambacensis	14.6833	-4.7	seed
282	ambacensis	15.35	-4.0667	seed
283	ambacensis	15.4993	-3.564	seed
284	ambacensis	15.6333	-3.3333	seed
285	ambacensis	15.4833	-2.7167	seed
286	ambacensis	14.6858	-2.15	seed
287	ambacensis	14.6858	-2.0772	seed
288	ambacensis	15.0844	-1.4647	seed
289	ambacensis	15.9667	-1.0333	seed
290	comosa	15.8	-2.6167	seed
291	comosa	14.85	-2.5	seed
292	comosa	14.6858	-2.15	seed
293	multinervis	15.35	-4.0667	seed
294	racemosa	1.3333	13.1333	seed
295	racemosa	3.4167	12.0667	seed
296	racemosa	3.4	12.0333	seed
297	ambacensis	3.3498	13.9834	seed
298	ambacensis	5.3167	13.95	seed
299	luteola	22.1797	-19.3692	seed
300	kirkii	36.97	-7.41	seed
301	schlechteri	31.1167	-26.1333	seed
302	ambacensis	12.3547	7.3697	seed
305	racemosa	19.1667	5.7	seed
306	racemosa	19.1667	6.6667	seed
307	reticulata	26.75	-17	seed
308	reticulata	33.85	-13.8333	seed
309	reticulata	33.8333	-13.8333	seed
310	nigritia	10.5667	5.9833	seed
311	membranacea	42.6667	0.0333	seed
312	racemosa	17.4667	6	seed
313	racemosa	20.55	5.6833	seed
314	racemosa	17.6333	5.15	seed
315	ambacensis	21.0667	5.9333	seed
316	luteola	21.9167	-18.25	seed
317	reticulata	14.3167	6.6167	seed
318	luteola	22.4214	-18.878	seed
319	racemosa	11.2833	2.9667	seed
320	ambacensis	18.3667	6.9333	seed
321	reticulata	34.2833	-11.0833	seed
322	reticulata	34.0833	-10.7	seed
323	racemosa	11.25	2.4667	seed
324	racemosa	1.45	14.4667	seed
325	racemosa	2.8333	12.9167	seed
326	wittei	11.8875	-4.8111	seed
327	reticulata	35.341	-9.875	seed
329	luteola	25.6421	-18.5202	seed
330	racemosa	3.1937	13.049	seed
331	wittei	29.6333	-4.8667	seed
332	ambacensis	18.5167	8.3	seed
333	ambacensis	28.5661	-22.3117	seed
334	racemosa	3.9	7.5	seed
335	luteola	22.2833	-18.7594	seed
336	luteola	23.4167	-19.9833	seed
337	reticulata	23.5667	-15.15	seed
338	luteola	33.4099	-8.8694	seed
339	reticulata	33.6833	-12.15	seed
341	ambacensis	15.5833	-2.5333	seed
342	kirkii	33.85	-8.8167	seed
343	reticulata	39.5167	-8.9333	seed
344	racemosa	33.85	-8.8167	seed
345	ambacensis	1.5	13.9167	seed
346	luteola	1.9167	13.0833	seed
349	membranacea	39.85	-3.5333	seed
350	lobatifolia	18.4904	-22.9576	seed
351	membranacea	39.7347	-3.989	seed
352	membranacea	40.4897	9.145	seed
353	luteola	21.8341	-18.331	seed
354	hosei	3.4667	11.8667	seed
355	luteola	22.8333	-19.0833	seed
356	ambacensis	14.5	-4.1167	seed
357	reticulata	15.5833	-2.3333	seed
358	wittei	15.8333	-2.3167	seed
359	membranacea	39.85	-3.6167	seed
360	membranacea	39.85	3.6	seed
361	reticulata	33.9066	-13.8996	seed
362	ambacensis	10.25	6.0167	seed
363	membranacea	39.8333	-3.6667	seed
364	reticulata	14.4	6.4667	seed
365	reticulata	19.3333	6.6667	seed
366	membranacea	39.7833	-3.8833	seed
367	reticulata	14.9167	5.75	seed
368	racemosa	15.8333	4.4167	seed
369	reticulata	33.9833	-13.8	seed
370	reticulata	20.3	5.6833	seed
371	wittei	31.2833	-11.2	seed
372	ambacensis	4.5167	9.8833	seed
373	membranacea	39.9	-3.4167	seed
374	ambacensis	15.6	-3.0833	seed
376	schlechteri	29.1549	-19.0154	seed
377	schlechteri	31.0167	-17.4333	seed
378	luteola	28.8979	-16.1478	seed
379	racemosa	-3.3085	14.464	seed
381	frutescens	29.9667	-4.85	seed
382	racemosa	29.6333	-4.8667	seed
383	racemosa	5.7667	8.85	seed
384	racemosa	-0.15	10.9667	seed
385	racemosa	6.2667	9.2333	seed
386	hosei	14.2333	5.4833	seed
388	reticulata	14.2167	-3.8833	seed
389	racemosa	-0.1167	10.7667	seed
390	racemosa	20.2	5.6833	seed
391	wittei	14.85	-2.5	seed
392	luteola	26.1833	-20.2167	seed
393	multinervis	6.4	9.0333	seed
394	ambacensis	4.9167	13.9167	seed
395	racemosa	5.85	9.0667	seed
396	hosei	32.9167	-18.4167	seed
397	racemosa	6.5167	9.1667	seed
398	racemosa	6.1833	8.9833	seed
399	hosei	8.6753	9.082	seed
400	reticulata	-16.65	13.4	seed
401	ambacensis	10.55	5.4833	seed
402	ambacensis	6.5167	9.1667	seed
403	ambacensis	10.5667	5.45	seed
404	racemosa	5.7833	8.9167	seed
405	racemosa	6.4	8.7333	seed
406	hosei	34.8888	-6.369	seed
407	nigritia	5.8833	9.3833	seed
408	racemosa	6.4667	8.6333	seed
409	reticulata	30.127	-3.987	seed
410	reticulata	30.091	-4.013	seed
411	luteola	29.8739	-1.9403	seed
412	ambacensis	6.3333	8.8	seed
413	luteola	34.5333	-0.6333	seed
414	ambacensis	6.15	9.05	seed
415	marina	13.9664	-5.2174	seed
416	reticulata	30.35	-3.6167	seed
417	luteola	34.4571	-0.5273	seed
418	reticulata	30.4833	-3.4167	seed
419	membranacea	39.8499	-3.6305	seed
420	frutescens	32.6833	0.2167	seed
421	racemosa	29.5	-4.1167	seed
422	membranacea	29.4333	-3.9333	seed
424	racemosa	20.3	5.6833	seed
425	reticulata	39.4	-4.5667	seed
426	hosei	29.8739	-1.9403	seed
428	ambacensis	20.6148	-6.6474	seed
430	ambacensis	29.9189	-3.3731	seed
431	ambacensis	28.65	-10.6333	seed
432	reticulata	28.5333	-13	seed
433	ambacensis	25.7167	3.45	seed
434	ambacensis	6.5333	9.1833	seed
435	ambacensis	-0.8393	9.4008	seed
436	angivensis	46.8691	-18.7669	seed
437	monophylla	34.8888	-6.369	seed
438	multinervis	-5.5471	7.54	seed
439	nigritia	23.9533	-6.745	seed
440	nigritia	-9.4295	6.4281	seed
441	nigritia	8	10	seed
443	venulosa	-9.4295	6.4281	seed
444	parkeri	29.2167	0.15	seed
445	parkeri	37.9062	-0.0236	seed
446	pubigera	12.3547	7.3697	seed
447	reticulata	31.2667	-11.2667	seed
448	platyloba	31.4594	-9.1862	seed
449	racemosa	34.8338	-16.3878	seed
450	racemosa	34.3015	-13.2543	seed
451	frutescens	33.6483	-13.0731	seed
452	reticulata	33.4667	-13.1167	seed
453	racemosa	10.4167	5.4667	seed
454	reticulata	12.15	6.6333	seed
455	reticulata	12.3	6.5833	seed
456	reticulata	14.3333	6.4	seed
457	nigritia	10.1833	5.95	seed
458	wittei	14.5667	-4.0333	seed
459	gracilis	11.3167	2.9667	seed
460	gracilis	14.45	-4.3	seed
461	racemosa	11.45	3.2167	seed
462	gracilis	12.3833	-4.2833	seed
463	nigritia	12.4833	-2.9667	seed
464	ambacensis	15.5832	-2.5333	seed
465	ambacensis	15.7333	-2.3833	seed
466	ambacensis	15.6667	-1.0333	seed
467	parkeri	29.1667	-1.5167	seed
468	kirkii	39.2167	-8.2833	seed
469	schimperi	29.1667	-1.5167	seed
470	luteola	29.6333	-4.8667	seed
471	oblongifolia	33.45	-8.9	seed
472	reticulata	38.85	-5.2833	seed
473	hosei	31.0667	-6.3833	seed
474	parkeri	28.6333	-2.15	seed
475	platyloba	35	-6	seed
476	luteola	28.047	-22.1619	seed
477	ambacensis	26.1395	-19.6059	seed
478	ambacensis	-0.8667	9.6	seed
479	hosei	0.3333	13.5833	seed
480	racemosa	19.1667	6.8333	seed
481	ambacensis	18.2	6.4167	seed
482	reticulata	34	-13.5	seed
483	oblongifolia	13.3498	-3.6819	seed
484	filicaulis	15.9667	5.6667	seed
485	comosa	14.05	-1.35	seed
486	ambacensis	13.4833	-1.65	seed
487	marina	9.4167	0.5	seed
488	gracilis	10.7833	-1.6833	seed
489	wittei	14.2167	-1.6167	seed
490	ambacensis	14.25	-1.7167	seed
491	gracilis	11.95	-0.0833	seed
493	gracilis	10.8333	-2.7	seed
494	racemosa	11.6167	-0.1167	seed
495	ambacensis	11.2667	-2.3167	seed
496	ambacensis	14.3333	-1.5	seed
497	ambacensis	14.4333	-1.25	seed
498	ambacensis	14.0833	-1.8333	seed
499	wittei	14.2833	-1.6	seed
500	gracilis	10.3	-1.3	seed
501	gracilis	13.9667	-1.6167	seed
502	gracilis	11.65	-2.6333	seed
503	gracilis	13.6154	-1.6081	seed
504	reticulata	13.65	-1.6333	seed
505	nigritia	13.75	-0.7167	seed
506	multinervis	14.1167	-1.7	seed
507	ambacensis	11.4333	-2.4833	seed
508	racemosa	11.6094	-0.8037	seed
509	gracilis	13.6333	-2.2333	seed
510	multinervis	11.5667	-0.1	seed
511	racemosa	11.3833	-1.8	seed
512	nigritia	11.3	-3.2833	seed
513	nigritia	13.65	-1.6333	seed
514	gracilis	13.6667	-1.6833	seed
515	pubigera	13.5333	8.7333	seed
516	comosa	14.4	-1.2	seed
517	ambacensis	13.7771	-1.3641	seed
518	wittei	14.1167	-1.6333	seed
519	ambacensis	14.1167	-1.6333	seed
520	gracilis	10.9333	-1.7167	seed
521	comosa	14.2333	-1.6667	seed
522	ambacensis	14.259	-1.5843	seed
523	ambacensis	13.9667	-1.8	seed
524	nigritia	13.5333	-1.4667	seed
525	comosa	13.5836	-1.6333	seed
527	multinervis	10.7649	-0.1783	seed
528	multinervis	13.5836	-1.6333	seed
529	membranacea	37.0333	12.5167	seed
530	membranacea	39.6667	-3.8	seed
531	hosei	12.3547	7.3697	seed
532	racemosa	29.5	-4.1167	seed
533	racemosa	29.6	-4.2833	seed
534	racemosa	29.4333	-3.9333	seed
535	racemosa	3.9059	7.3776	seed
538	schimperi	29.1667	1.5167	seed
540	luteola	8.6753	9.082	seed
541	luteola	30	-2	seed
544	reticulata	30.1333	-4.0167	seed
545	reticulata	39.3833	-4.5333	seed
546	reticulata	20.6148	-6.6474	seed
547	reticulata	14.7	7.95	seed
548	reticulata	11.4667	3.9167	seed
549	ambacensis	13.6333	10.7167	seed
550	gracilis	11.25	3.8167	seed
551	wittei	14.4167	-1.2833	seed
552	wittei	14.2333	-1.5833	seed
553	comosa	14.2667	-1.6167	seed
554	marina	9.45	0.3833	seed
555	gracilis	13.7833	-0.8333	seed
556	reticulata	9.7333	0.1	seed
557	reticulata	11.5333	-2.5167	seed
558	multinervis	11.4667	-2.8667	seed
559	multinervis	11.0667	-2.8667	seed
560	racemosa	11.2667	-2.5333	seed
561	reticulata	11.3167	-2.4	seed
562	nigritia	11.5	-3.3167	seed
563	ambacensis	11.3833	-3.3	seed
564	reticulata	11.2667	-3.2333	seed
565	racemosa	11.2	-3.1833	seed
566	gracilis	11.2	-3.1833	seed
568	nigritia	10.8167	-3.1	seed
569	reticulata	10.8333	-3.05	seed
570	gracilis	10.95	-2.9833	seed
571	reticulata	10.95	-2.9833	seed
572	reticulata	11	-2.9	seed
573	multinervis	11	-2.9	seed
574	multinervis	11.3	-2.4833	seed
575	nigritia	11.2667	-2.3167	seed
576	gracilis	11.2667	-1.85	seed
577	reticulata	11.0667	-1.85	seed
578	reticulata	9.7682	4.6051	seed
579	reticulata	31.4529	-11.8343	seed
580	laurentii	12.95	6.8667	seed
581	ambacensis	11.8167	6.75	seed
582	gracilis	11.2333	3.8167	seed
583	marina	35	-18.25	seed
584	gracilis	12.45	7.1333	seed
585	multinervis	-5	6.2167	seed
586	racemosa	13.5333	9.7333	seed
587	gracilis	12.95	6.85	seed
588	racemosa	13.7667	7.3	seed
589	membranacea	38.65	7.3167	seed
590	membranacea	38.4833	8.2333	seed
591	reticulata	31.0833	-16.75	seed
592	nigritia	14.1333	5.5	seed
593	angivensis	47.4167	-19.3833	seed
594	racemosa	-5	6.2167	seed
595	oblongifolia	28.5	-15.1667	seed
596	pubigera	13.3333	9.4667	seed
597	pubigera	13.2	9.3167	seed
598	marina	8.6	3.5	seed
599	marina	8.7548	3.3835	seed
600	gracilis	11.7167	3.9167	seed
601	racemosa	-4.9833	6.3833	seed
602	ambacensis	13.2833	7.2833	seed
603	ambacensis	13.5667	7.55	seed
604	racemosa	14.1	5.5667	seed
605	gracilis	13.7667	7.3	seed
606	racemosa	12.95	7.1333	seed
607	ambacensis	13.7167	10.7833	seed
608	ambacensis	13.9333	7.4333	seed
610	gracilis	12.4667	6.0667	seed
611	gracilis	12.4833	6.1167	seed
612	gracilis	12.95	7.1333	seed
613	frutescens	28.1667	-12.5833	seed
614	oblongifolia	29.4833	-20.1333	seed
615	oblongifolia	23.5167	-19.3167	seed
616	racemosa	1.7	6.6833	seed
617	hosei	1.9333	7.35	seed
618	hosei	1.4833	9.8667	seed
619	reticulata	11.25	4.5	seed
621	reticulata	32.8333	-20.25	seed
622	racemosa	2.5667	8.15	seed
623	reticulata	32.9167	-18.4	seed
624	hosei	1.3	10.6	seed
625	racemosa	1.95	8.2167	seed
626	ambacensis	2.6167	8.3	seed
627	ambacensis	2.65	9.4	seed
628	hosei	1.2167	10.2333	seed
629	frutescens	31.0833	-17.8	seed
630	hosei	2.2667	7.7833	seed
631	frutescens	30.8833	-18.3	seed
632	ambacensis	1.7833	10.2667	seed
633	frutescens	35.8333	-3.1667	seed
634	reticulata	1.3	10.6	seed
635	frutescens	31.05	-17.8667	seed
636	racemosa	2.5833	7.0833	seed
637	nyangensis	32.7	-18.2667	seed
639	ambacensis	2.6167	8.3333	seed
640	ambacensis	38.1667	-6.6667	seed
641	hosei	2.7167	9.9667	seed
642	ambacensis	-5	6.2167	seed
643	membranacea	41.0833	6.8	seed
644	nigritia	2.6167	8.3333	seed
645	gracilis	12.2167	4.5	seed
646	hosei	1.7167	6.6833	seed
647	hosei	2.7333	9.4667	seed
648	hosei	1.6333	9.4667	seed
649	hosei	2.7333	9.8	seed
650	monophylla	29.1549	-19.0154	seed
651	oblongifolia	29.1549	-19.0154	seed
659	reticulata	29.1549	-19.0154	seed
660	gracilis	12.2167	4.2	seed
661	nigritia	11.9833	4.8667	seed
662	oblongifolia	32.7333	-18.4333	seed
663	oblongifolia	31.0833	-17.75	seed
664	monophylla	31.0833	-17.75	seed
665	oblongifolia	24.6849	-22.3285	seed
666	frutescens	28.25	-15.5	seed
668	oblongifolia	15.3167	10.1833	seed
669	juruana	12.3547	7.3697	seed
670	filicaulis	-5	6.2167	seed
671	racemosa	12.7333	8.65	seed
672	membranacea	42.15	-0.2667	seed
673	ambacensis	-0.3645	10.3746	seed
676	racemosa	-1.2031	7.544	seed
677	wittei	14.5	-5.5	seed
678	racemosa	14.75	7.9167	seed
679	ambacensis	11.5833	6.3833	seed
680	ambacensis	14.5167	8.3833	seed
681	gracilis	-8.1	7.6167	seed
682	ambacensis	-1.7306	8.0563	seed
683	ambacensis	14.8167	8.35	seed
684	nigritia	-1.9414	7.5862	seed
686	ambacensis	15.9667	-1.1833	seed
687	hosei	23.95	-6.75	seed
688	hosei	0.2546	6.82	seed
689	reticulata	25.2167	0.55	seed
690	reticulata	32.5833	0.35	seed
691	oblongifolia	29.3333	-25.8	seed
693	reticulata	2.85	12.6	seed
694	membranacea	36.7333	-1.3667	seed
695	hosei	-2.8935	10.6422	seed
696	reticulata	-0.3645	10.3746	seed
697	hosei	-1.0232	7.9465	seed
698	ambacensis	-1.2821	7.4861	seed
699	ambacensis	0.4	6.4	seed
700	hosei	1.35	7.4333	seed
701	ambacensis	0.4667	7.15	seed
702	ambacensis	-1.0232	7.9465	seed
703	ambacensis	0.1833	6.4167	seed
704	ambacensis	-1.8182	9.0834	seed
705	reticulata	-1.2821	7.4861	seed
706	racemosa	-2.4135	9.2732	seed
707	racemosa	-1.8182	9.0834	seed
708	ambacensis	0.8604	6.0608	seed
710	ambacensis	0.4833	6.65	seed
712	racemosa	-0.8514	10.7856	seed
713	hosei	-0.3645	10.3746	seed
715	hosei	0.8604	6.0608	seed
716	racemosa	-1.0232	7.9465	seed
717	ambacensis	0.4333	6.6	seed
719	ambacensis	0.2833	6.5667	seed
721	ambacensis	-0.0923	10.1087	seed
722	ambacensis	-1.4667	9.9833	seed
723	racemosa	-1.4667	9.9833	seed
724	racemosa	0.4833	6.65	seed
725	hosei	-0.9808	7.7554	seed
726	hosei	-2.3182	7.3713	seed
727	racemosa	-0.2361	5.65	seed
729	ambacensis	-2.4188	9.4952	seed
730	ambacensis	0.6	7.1667	seed
731	ambacensis	-2.4135	9.2732	seed
732	luteola	9.0833	4.0333	seed
733	racemosa	-1.7306	8.0563	seed
734	ambacensis	-0.9799	9.396	seed
735	ambacensis	-0.9808	7.7554	seed
736	racemosa	-1.4001	7.0627	seed
738	reticulata	-1.8182	9.0834	seed
739	reticulata	-2	9.5	seed
740	racemosa	-2	8	seed
742	ambacensis	14.5167	10.9833	seed
744	nigritia	12.6	6.7	seed
745	racemosa	1.5333	6.7	seed
746	ambacensis	14.9333	8.2333	seed
747	nigritia	11.5833	6.3833	seed
750	racemosa	2.8333	12.4	seed
751	racemosa	2.8667	12.55	seed
752	reticulata	-0.7526	7.7113	seed
753	ambacensis	2.8667	12.55	seed
754	ambacensis	-1.1	10.9167	seed
755	ambacensis	2.85	12.6	seed
756	racemosa	2.85	12.6	seed
758	hosei	-2	10.8667	seed
760	ambacensis	-2	8	seed
762	racemosa	1.3167	7.45	seed
763	dolomitica	21.7587	-4.0383	seed
765	oblongifolia	13.6	10.6833	seed
766	ambacensis	13.55	6.3333	seed
767	membranacea	39.5667	-4.2333	seed
768	parkeri	36.7167	-0.8667	seed
769	pubigera	13.25	9.5333	seed
772	racemosa	13.5167	9.5667	seed
774	oblongifolia	18.4904	-22.9576	seed
775	ambacensis	12.5667	6.3167	seed
777	reticulata	-1.0232	7.9465	seed
785	nigritia	-1.0232	7.9465	seed
786	marina	2.3158	9.3077	seed
787	frutescens	16.2178	-2.6242	seed
788	reticulata	8.5833	10.4167	seed
789	ambacensis	8.5833	10.4167	seed
793	multinervis	8.5833	10.4167	seed
794	wittei	8.5833	10.4167	seed
799	multinervis	8.4667	10.25	seed
800	reticulata	8.4667	10.25	seed
801	ambacensis	8.4667	10.25	seed
802	gracilis	8.4667	10.25	seed
803	racemosa	8.4667	10.25	seed
804	racemosa	8.6167	10.05	seed
805	reticulata	8.6167	10.05	seed
808	racemosa	8.4333	10.6833	seed
809	racemosa	8.25	8.5833	seed
811	nigritia	8.4167	8.5833	seed
812	racemosa	8.4167	8.5833	seed
813	unguiculata	8.6167	10.05	seed
814	unguiculata	8.6333	10.0167	seed
817	racemosa	8.6333	10.0167	seed
822	reticulata	8.6333	10.0167	seed
824	ambacensis	8.3833	8.9167	seed
825	reticulata	8.3833	8.9167	seed
826	racemosa	8.3833	8.9167	seed
828	racemosa	6.8	10.5	seed
829	reticulata	6.8	10.5	seed
832	oblongifolia	35.5833	-1.2833	seed
833	racemosa	8	10	seed
834	unguiculata	8	10	seed
836	ambacensis	8	10	seed
837	unguiculata	9.2833	10.1333	seed
838	ambacensis	9.2833	10.1333	seed
843	angivensis	47.7167	-18.9	seed
844	unguiculata	9.5572	9.7583	seed
846	unguiculata	10.1555	10.2311	seed
847	racemosa	7.7833	8.5667	seed
848	racemosa	7.4667	8.9333	seed
849	racemosa	7.5167	8.5167	seed
850	racemosa	13.2333	8.4167	seed
851	ambacensis	7.8667	8.8667	seed
853	reticulata	7.7667	8.6167	seed
854	racemosa	14.8333	8.3333	seed
855	racemosa	12.45	7.1333	seed
856	unguiculata	7.8667	8.85	seed
858	racemosa	7.8667	8.85	seed
860	unguiculata	7.9333	8.9	seed
861	reticulata	7.9333	8.9	seed
862	hosei	40	-3.25	seed
863	oblongifolia	26.8833	-22.9667	seed
864	ambacensis	12.6	6.7	seed
865	membranacea	37.3	1.2	seed
866	membranacea	38.1333	-2.6667	seed
867	membranacea	37.45	-1.6167	seed
868	membranacea	40.9667	-2.3	seed
869	parkeri	36.7	-0.9833	seed
870	heterophylla	36.3667	11.1167	seed
871	marina	32.8333	-20.0833	seed
872	luteola	28.75	-16.0833	seed
873	longifolia	11.4667	3.4	seed
874	luteola	10.4167	6.2167	seed
875	filicaulis	13.9167	8.1	seed
876	filicaulis	13.0333	8.5833	seed
877	multinervis	13.95	7.2333	seed
878	reticulata	20.6667	6	seed
879	ambacensis	34.6333	0.7	seed
880	frutescens	38.2167	-2.7333	seed
881	frutescens	37.9833	-2.4667	seed
882	reticulata	39.45	-4.15	seed
883	schimperi	34.7667	1.05	seed
884	unguiculata	8.6753	9.082	seed
889	mudenia	30.2833	-28.95	seed
890	unguiculata	8.6753	9.082	seed
892	frutescens	26.85	-23.0667	seed
893	membranacea	40.1	-3.0667	seed
894	membranacea	40.1167	-3.0833	seed
895	kokii	30.7	-25.5667	seed
896	membranacea	39.5833	-4.2833	seed
897	membranacea	37.8	0.2167	seed
898	frutescens	38.1	-0.6333	seed
899	frutescens	38.0167	-0.55	seed
900	unguiculata	6.0333	8.0333	seed
901	unguiculata	7.8333	5.95	seed
902	unguiculata	6.3333	7.25	seed
903	oblongifolia	36.3833	7.4333	seed
904	oblongifolia	36.55	7.9	seed
906	oblongifolia	29.95	-18.3167	seed
907	parkeri	37.2575	-1.5742	seed
908	membranacea	38.65	7.3167	seed
909	oblongifolia	38.6667	7.3333	seed
910	oblongifolia	37.8333	10.3	seed
911	membranacea	39.6167	11.5333	seed
912	membranacea	39.6667	11.1	seed
913	oblongifolia	39.8333	10.7833	seed
914	frutescens	37.35	9.0333	seed
915	membranacea	39.3167	8.15	seed
916	oblongifolia	36.9167	6.3167	seed
917	membranacea	38.4833	8.2333	seed
918	heterophylla	37.7333	10.3	seed
919	membranacea	35.9167	9.1167	seed
920	membranacea	38.4478	7.7833	seed
921	schimperi	38.8166	9	seed
922	heterophylla	37.7333	8.9833	seed
924	oblongifolia	34.3833	-0.75	seed
925	membranacea	40.8367	-2.1139	seed
926	membranacea	40.0967	-3.1917	seed
928	gracilis	34.9661	0.5414	seed
930	membranacea	40.0967	-3.225	seed
933	oblongifolia	36.56	7.79	seed
934	frutescens	28.3333	-15.4333	seed
935	frutescens	31.9167	-25.4167	seed
937	membranacea	37.01	12.5	seed
938	gracilis	34.8564	0.3689	seed
939	heterophylla	34.8533	1.0742	seed
942	racemosa	2.3833	12.4667	seed
949	gracilis	35	1.0336	seed
956	friesiorum	36.6667	-3.3833	seed
957	frutescens	28.2833	-19.5167	seed
958	membranacea	39.6667	-4.0667	seed
959	membranacea	39.95	8.9167	seed
960	racemosa	31.1833	-10.1667	seed
961	racemosa	32.0167	2.3167	seed
963	schimperi	36.3667	-0.0667	seed
964	schimperi	36.9888	-0.0186	seed
965	schimperi	36.0167	1.0167	seed
968	oblongifolia	21.186	-28.934	seed
969	oblongifolia	29.876	-29	seed
970	oblongifolia	20	10.3333	seed
971	heterophylla	35.3467	0.6844	seed
972	reticulata	39.7083	-4.0517	seed
973	schimperi	36.3603	-0.0742	seed
974	reticulata	39.4278	-4.2206	seed
977	reticulata	39.7475	-3.4278	seed
980	reticulata	39.9547	-3.2928	seed
984	reticulata	39.3736	-4.5292	seed
999	racemosa	6.9667	11.9167	seed
1001	racemosa	6.4	10.3833	seed
1002	racemosa	5.4167	9.75	seed
1003	membranacea	39.5922	-4.1486	seed
1004	membranacea	39.8083	-3.4797	seed
1005	oblongifolia	36.8153	-1.27	seed
1006	oblongifolia	35	1.0336	seed
1009	membranacea	39.7475	-3.4278	seed
1013	membranacea	37.5089	-2.9256	seed
1014	membranacea	39.5561	-3.5403	seed
1016	membranacea	38.7453	-3.5517	seed
1017	membranacea	39.9547	-3.2928	seed
1025	parkeri	39.7475	-3.4278	seed
1030	oblongifolia	37.4503	-0.5247	seed
1032	parkeri	39.4278	-4.2206	seed
1034	parkeri	39.3828	-4.6328	seed
1038	parkeri	39.635	-3.8106	seed
1039	parkeri	39.5358	-3.7836	seed
1044	luteola	1.1667	7.1167	seed
1045	luteola	1.1667	6.7167	seed
1046	parkeri	37.45	-0.07	seed
1047	schimperi	34.4547	-0.5403	seed
1048	parkeri	36.02	1.02	seed
1049	parkeri	37.45	0.07	seed
1050	schimperi	35.87	-0.18	seed
1051	schimperi	36.02	1.02	seed
1052	schimperi	36.37	-0.07	seed
1053	oblongifolia	36.6147	0.6306	seed
1054	unguiculata	40.05	-1.7667	seed
1055	unguiculata	40.1667	-2.2333	seed
1056	luteola	34.4728	-0.5631	seed
1057	parkeri	32.58	0.33	seed
1058	membranacea	37.6667	-2.15	seed
1059	membranacea	39.5667	-4.15	seed
1060	membranacea	34.2672	-0.2111	seed
1061	oblongifolia	33.48	-13.07	seed
1062	frutescens	31.92	-25.42	seed
1064	friesiorum	36.67	-3.38	seed
1065	oblongifolia	28.72	-20.17	seed
1066	luteola	30.22	-17.35	seed
1067	luteola	32.9	-26.92	seed
1068	oblongifolia	32.7	-13.67	seed
1069	oblongifolia	33.82	-13.97	seed
1070	oblongifolia	30.25	-15	seed
1071	racemosa	31.18	-10.17	seed
1072	oblongifolia	29.5	-26.5	seed
1073	oblongifolia	29.98	-26.53	seed
1076	oblongifolia	29.92	-27.75	seed
1077	ambacensis	32.58	0.32	seed
1078	ambacensis	31.62	2.32	seed
1079	frutescens	28.28	-19.52	seed
1080	membranacea	39.67	-4.07	seed
1081	oblongifolia	29.88	-29	seed
1082	parkeri	35.32	-0.37	seed
1083	parkeri	36.67	-3.38	seed
1084	racemosa	31.62	2.32	seed
1085	oblongifolia	28.28	-19.52	seed
1086	monophylla	28.32	-15.65	seed
1087	oblongifolia	28.32	-15.65	seed
1088	parkeri	5	9.32	seed
1089	parkeri	32.8216	0.4429	seed
1096	oblongifolia	23.29	-20.08	seed
1097	oblongifolia	23.31	-19.19	seed
1098	oblongifolia	33.49	-13.58	seed
1099	oblongifolia	29.3	-26.3	seed
1100	oblongifolia	29.59	-26.32	seed
1103	oblongifolia	29.55	-27.45	seed
1104	oblongifolia	29.53	-29	seed
1105	oblongifolia	28.17	-19.31	seed
1106	oblongifolia	28.19	-15.39	seed
1107	oblongifolia	28.3	-15.1	seed
1108	oblongifolia	32.42	-18.16	seed
1109	oblongifolia	31.05	-17.45	seed
1110	oblongifolia	30.05	-25.57	seed
1111	membranacea	39.95	8.92	seed
1112	oblongifolia	23.48	-20.13	seed
1113	oblongifolia	23.52	-19.32	seed
1114	oblongifolia	28.5	-15.17	seed
1115	oblongifolia	32.7	-18.27	seed
1116	oblongifolia	31.08	-17.75	seed
1117	oblongifolia	30.08	-25.95	seed
1118	frutescens	28.33	-15.43	seed
1120	unguiculata	27.4766	-11.6366	seed
1121	unguiculata	8.6753	9.082	seed
1122	unguiculata	38.3133	-6.636	seed
1127	unguiculata	34.8888	-6.369	seed
1128	unguiculata	10.4554	12.877	seed
1129	unguiculata	7.7045	11.0382	seed
1131	unguiculata	-0.1167	10.7667	seed
1132	unguiculata	19.15	4.0167	seed
1133	unguiculata	39.6636	-4.0547	seed
1134	unguiculata	11.4	8.9833	seed
1135	unguiculata	18.3667	7.3333	seed
1136	unguiculata	18.3667	6.9	seed
1137	unguiculata	18.3333	6.4167	seed
1138	unguiculata	18.3333	5.4033	seed
1139	unguiculata	18.4167	5.0033	seed
1140	unguiculata	17.5333	5.405	seed
1141	unguiculata	16.9667	6.205	seed
1142	unguiculata	17.8333	6.2067	seed
1143	unguiculata	17.9167	6.2067	seed
1144	unguiculata	18.1027	6.3945	seed
1145	unguiculata	19.1667	6.4	seed
1146	unguiculata	17.6167	5.2017	seed
1147	unguiculata	17.4	6.4167	seed
1148	unguiculata	18.2	6.2083	seed
1149	unguiculata	21.1167	5.25	seed
1150	unguiculata	20.7333	5.75	seed
1151	unguiculata	20.9167	5.7667	seed
1152	unguiculata	15.5167	10.4833	seed
1153	unguiculata	23.3131	-25.2427	seed
1154	unguiculata	24.3333	-18.25	seed
1156	unguiculata	23.3491	-20.0472	seed
1157	unguiculata	23.214	-20.175	seed
1159	unguiculata	23.0788	-20.3027	seed
1160	unguiculata	22.6158	-20.3686	seed
1161	unguiculata	22.5163	-20.2689	seed
1162	unguiculata	22.5	-19.5	seed
1163	unguiculata	22.5	-19.4167	seed
1164	unguiculata	22.1797	-19.2074	seed
1165	unguiculata	21.8835	-18.3986	seed
1166	unguiculata	21.8252	-18.3229	seed
1167	unguiculata	22.4214	-18.9954	seed
1168	unguiculata	22.4214	-19.0857	seed
1169	unguiculata	25.0898	-20.1833	seed
1170	unguiculata	25.8333	-20.1667	seed
1171	unguiculata	26.3187	-20.3444	seed
1172	unguiculata	26.454	-20.4722	seed
1173	unguiculata	27.4167	-21	seed
1175	unguiculata	31.9167	-18.15	seed
1176	unguiculata	32.9167	-2.55	seed
1177	unguiculata	29.6667	-4.9	seed
1178	unguiculata	39.3333	-6.1667	seed
1179	unguiculata	39.2514	-5.8729	seed
1180	unguiculata	39.2833	-6.1333	seed
1181	unguiculata	39.3667	-6.1667	seed
1182	unguiculata	15.3333	11.4667	seed
1183	unguiculata	15.35	11.4333	seed
1184	unguiculata	15.3333	11.1333	seed
1185	unguiculata	15.55	10.7333	seed
1186	unguiculata	15.35	10.25	seed
1187	unguiculata	18.45	8.2167	seed
1188	unguiculata	16.85	10.4667	seed
1189	unguiculata	16.6833	10.5333	seed
1190	unguiculata	17.0833	8.5667	seed
1191	unguiculata	23.95	-6.75	seed
1192	unguiculata	26.6167	-14.9667	seed
1194	unguiculata	23.0908	-15.183	seed
1195	unguiculata	23.1333	-15.2667	seed
1196	unguiculata	23.2667	-16.0833	seed
1197	unguiculata	24.2167	-17.2833	seed
1198	unguiculata	24.3	-17.4488	seed
1199	unguiculata	24.7667	-17.3333	seed
1200	unguiculata	25.7667	-17.7667	seed
1201	unguiculata	28.0348	-12.5588	seed
1202	unguiculata	28.75	-13.8	seed
1203	unguiculata	33.9	-14.0833	seed
1204	unguiculata	34.3569	-13.7989	seed
1205	unguiculata	34.0833	-13.7167	seed
1206	unguiculata	33.9833	-13.8	seed
1207	unguiculata	33.8333	-13.8333	seed
1208	unguiculata	33.6483	-13.0731	seed
1209	unguiculata	34.1167	-10.5833	seed
1210	unguiculata	33.8729	-11.4152	seed
1211	unguiculata	13.4667	4.6833	seed
1212	unguiculata	13.2667	4.6	seed
1213	unguiculata	9.45	4.9667	seed
1214	unguiculata	11.5833	3.75	seed
1215	unguiculata	11.7167	3.8333	seed
1216	unguiculata	12.5833	3.8667	seed
1217	unguiculata	8.5138	11.9944	seed
1219	unguiculata	5.6667	13	seed
1220	unguiculata	21.7587	-4.0383	seed
1243	unguiculata	28.4167	-13.1333	seed
1244	unguiculata	-2.241	7.874	seed
1245	unguiculata	-2.1028	7.627	seed
1247	unguiculata	-3.4333	10.1333	seed
1248	unguiculata	-16.65	13.4	seed
1249	unguiculata	37.9062	-0.0236	seed
1252	unguiculata	34.25	-0.45	seed
1253	unguiculata	35.1667	-15.5833	seed
1254	unguiculata	35.3897	-15.3836	seed
1255	unguiculata	33.4979	-11.9496	seed
1257	unguiculata	33.2833	-9.6667	seed
1258	unguiculata	33.9333	-9.9333	seed
1259	unguiculata	33.7833	-9.85	seed
1260	unguiculata	33.4	-9.6833	seed
1262	unguiculata	33.95	-9.9333	seed
1263	unguiculata	32.15	-19.9333	seed
1264	unguiculata	-10.3057	14.7038	seed
1265	unguiculata	26.1431	-19.6077	seed
1266	unguiculata	26.1833	-20.2167	seed
1269	unguiculata	22.1178	-18.6821	seed
1270	unguiculata	21.8936	-18.3894	seed
1271	unguiculata	22.4214	-18.8147	seed
1272	unguiculata	22.1667	-19.0833	seed
1273	unguiculata	24.5958	-20.1953	seed
1276	unguiculata	39.2	-8.15	seed
1277	unguiculata	30.9333	-19.4333	seed
1278	unguiculata	12.45	6.5167	seed
1279	unguiculata	31.3667	-26.75	seed
1280	unguiculata	31.15	-26.1167	seed
1281	unguiculata	31.95	-26.4333	seed
1282	unguiculata	31.3333	-26.8	seed
1283	unguiculata	31.45	-26.7	seed
1284	unguiculata	31.3667	-26.5	seed
1285	unguiculata	31.4167	-26.6333	seed
1286	unguiculata	31.15	-26.5667	seed
1287	unguiculata	27.2833	-15.2	seed
1288	unguiculata	15.5833	10.8	seed
1289	unguiculata	39.3	-7.0167	seed
1290	unguiculata	39.4167	-6.2667	seed
1291	unguiculata	39.1	-8.1167	seed
1292	unguiculata	39.1167	-8.1167	seed
1293	unguiculata	15.1833	9.2167	seed
1294	unguiculata	33.8833	-11.0667	seed
1295	unguiculata	26.7333	-14.9833	seed
1297	unguiculata	32.4628	-13.4158	seed
1303	unguiculata	-1.0232	7.9465	seed
1305	unguiculata	34.3015	-13.2543	seed
1306	unguiculata	34.2943	-13.676	seed
1307	unguiculata	10.2333	6.1333	seed
1308	unguiculata	14.25	5.7333	seed
1309	unguiculata	11.5167	3.8667	seed
1311	unguiculata	14	5.4833	seed
1312	unguiculata	2.9167	12.3333	seed
1313	unguiculata	27.7072	-22.9918	seed
1314	unguiculata	25.9167	-24.8333	seed
1315	unguiculata	14.7333	-4.3667	seed
1317	unguiculata	11.85	-4.7167	seed
1318	unguiculata	11.9099	-4.8587	seed
1319	unguiculata	11.9971	-4.9165	seed
1320	unguiculata	11.8667	-4.8667	seed
1321	unguiculata	11.8333	-4.55	seed
1322	unguiculata	11.75	-4.5167	seed
1323	unguiculata	11.4212	-3.9692	seed
1324	unguiculata	11.3333	-4	seed
1325	unguiculata	12.25	-3.4333	seed
1326	unguiculata	15.5	-3.6	seed
1327	unguiculata	15.5144	-3.5778	seed
1328	unguiculata	15.4667	-3.45	seed
1329	unguiculata	15.6	-3.0833	seed
1330	unguiculata	15.4833	-2.8667	seed
1331	unguiculata	15.6667	-2.5833	seed
1332	unguiculata	14.85	-2.5	seed
1333	unguiculata	14.6858	-2.15	seed
1334	unguiculata	15.8644	-1.8764	seed
1335	unguiculata	15.0844	-1.4647	seed
1336	unguiculata	15.6667	-1.0333	seed
1340	unguiculata	9.5	13	seed
1341	unguiculata	9.6667	13.5	seed
1342	unguiculata	9.7333	13.75	seed
1343	unguiculata	6.05	13.85	seed
1344	unguiculata	6.05	13.8667	seed
1345	unguiculata	5.95	13.9167	seed
1346	unguiculata	5.5	13.9333	seed
1347	unguiculata	5.9833	13.9167	seed
1348	unguiculata	5.9833	14.0333	seed
1349	unguiculata	1.6667	13.5	seed
1350	unguiculata	1.8833	12.5	seed
1352	unguiculata	1.9	12.5	seed
1353	unguiculata	1.5	13.9167	seed
1355	unguiculata	1.55	12.0833	seed
1356	unguiculata	1.5333	12.3333	seed
1357	unguiculata	1.4167	12.8333	seed
1358	unguiculata	2.1098	13.6593	seed
1363	unguiculata	3	13	seed
1364	unguiculata	3.25	11.9667	seed
1365	unguiculata	3.3498	13.9834	seed
1366	unguiculata	5.6833	13.5	seed
1367	unguiculata	5.5	13	seed
1368	unguiculata	5.4167	13.0833	seed
1369	unguiculata	7.1667	13.1666	seed
1370	unguiculata	7.1667	13	seed
1371	unguiculata	7.1833	13.2	seed
1372	unguiculata	7.1667	13.4667	seed
1374	unguiculata	32.5738	-13.5626	seed
1375	unguiculata	23.6167	-16.6667	seed
1376	unguiculata	24.3257	-17.4011	seed
1377	unguiculata	24.6767	-17.4502	seed
1378	unguiculata	26	-19.6667	seed
1379	unguiculata	27.5167	-16.05	seed
1380	unguiculata	35.5296	-18.6657	seed
1382	unguiculata	12.3547	7.3697	seed
1383	unguiculata	19.25	6.8	seed
1384	unguiculata	33.1	-13.45	seed
1385	unguiculata	24.4314	-25.7247	seed
1386	unguiculata	27.25	-21	seed
1387	unguiculata	20.4167	5.7333	seed
1389	unguiculata	13.9667	5.1167	seed
1390	unguiculata	13.9333	5.25	seed
1391	unguiculata	33.9333	-11.3667	seed
1392	unguiculata	11.8333	-4.25	seed
1393	unguiculata	15.5	-2.4833	seed
1395	unguiculata	28.7333	-14	seed
1396	unguiculata	21.9437	-18.4561	seed
1397	unguiculata	24.6849	-22.3285	seed
1398	unguiculata	1.6833	13.8	seed
1399	unguiculata	1.45	14.4667	seed
1400	unguiculata	1.45	13.9333	seed
1401	unguiculata	3.9	7.5	seed
1402	unguiculata	5.9833	14.4	seed
1403	unguiculata	32.9167	-19.7167	seed
1404	unguiculata	18.7322	15.4542	seed
1405	unguiculata	23.4167	-19.9833	seed
1407	unguiculata	31.5667	-18.2	seed
1409	unguiculata	35.1333	-16.0667	seed
1411	unguiculata	14.2333	6.4667	seed
1413	unguiculata	24.4	-25.767	seed
1420	unguiculata	15.2333	-3.8	seed
1423	unguiculata	38.3833	-6.7167	seed
1425	unguiculata	32.7	-19.05	seed
1427	unguiculata	38.65	-6.9333	seed
1430	unguiculata	22.9375	-30.5595	seed
1433	unguiculata	9.3333	13.25	seed
1435	unguiculata	12.3833	-4.2833	seed
1436	unguiculata	14.5167	-3.8833	seed
1437	unguiculata	11.8875	-4.8111	seed
1443	unguiculata	12.3167	-2.7667	seed
1444	unguiculata	-0.9833	9.4	seed
1450	unguiculata	3.4333	12.3833	seed
1452	unguiculata	6.75	13	seed
1453	unguiculata	8.5	12	seed
1454	unguiculata	8.0817	17.6078	seed
1456	unguiculata	29.1549	-19.0154	seed
1457	unguiculata	38.7833	-5.2333	seed
1458	unguiculata	16.7108	10.4847	seed
1459	unguiculata	27.0758	-16.7322	seed
1460	unguiculata	-16.75	12.5333	seed
1461	unguiculata	7.7333	11.1167	seed
1463	unguiculata	32.95	-19.7	seed
1464	unguiculata	-3.6104	14.35	seed
1465	unguiculata	9.4	4.75	seed
1466	unguiculata	-16.2244	15.6187	seed
1467	unguiculata	39.85	-3.6667	seed
1470	unguiculata	39.7667	-3.9167	seed
1472	unguiculata	1.95	13.4833	seed
1474	unguiculata	4.55	8.5	seed
1478	unguiculata	5.0667	9.3	seed
1480	unguiculata	18.4167	5.7667	seed
1481	unguiculata	39.55	-4.3333	seed
1482	unguiculata	39.5667	-3.9333	seed
1483	unguiculata	39.55	-4.3	seed
1484	unguiculata	40.0167	-3.2167	seed
1485	unguiculata	10.25	6.1	seed
1486	unguiculata	14.8206	-0.8725	seed
1488	unguiculata	32.05	-2.9833	seed
1489	unguiculata	34.8667	-8.85	seed
1491	unguiculata	26.1395	-19.6059	seed
1492	unguiculata	1.5	12.5	seed
1493	unguiculata	18.4	6.2167	seed
1502	unguiculata	29.5167	-11.3833	seed
1503	unguiculata	39.4	-4.5667	seed
1504	unguiculata	33.8809	-11.3685	seed
1505	unguiculata	39.5333	-3.95	seed
1510	unguiculata	29.5	-4.1167	seed
1520	unguiculata	17.8739	-11.2027	seed
1526	unguiculata	2.1098	13.5137	seed
1527	unguiculata	39.8499	-3.6305	seed
1528	unguiculata	13.4167	-12.5833	seed
1529	unguiculata	-14.4524	14.4974	seed
1530	unguiculata	40.1167	-10.2833	seed
1531	unguiculata	23.9533	-6.745	seed
1533	unguiculata	28.4166	-13.1367	seed
1534	unguiculata	18.25	-24.3333	seed
1535	unguiculata	20.3333	-23.4167	seed
1536	unguiculata	23.1667	-20.1667	seed
1538	unguiculata	23	-20.3333	seed
1539	unguiculata	22.25	-19.5	seed
1541	unguiculata	32.9167	-2.55	seed
1542	unguiculata	39.2833	-6.1333	seed
1543	unguiculata	26.7333	-14.9833	seed
1544	unguiculata	11.85	-4.7167	seed
1545	unguiculata	11.8333	-4.7833	seed
1546	unguiculata	15.4833	-2.8667	seed
1547	unguiculata	15.7333	-2.3833	seed
1549	unguiculata	28.7333	-14	seed
1550	unguiculata	25.75	-18.4833	seed
1551	unguiculata	39.2167	-6	seed
1552	unguiculata	39.1	-8.1167	seed
1553	unguiculata	40.1333	-3.0167	seed
1555	unguiculata	11.5833	6.4	seed
1557	unguiculata	39.6379	-3.8105	seed
1558	unguiculata	22.1	-22.45	seed
1559	unguiculata	11.5833	3.6833	seed
1561	unguiculata	12.0167	3.8167	seed
1562	unguiculata	25.3833	-24.3167	seed
1563	unguiculata	33.7872	-13.9669	seed
1564	unguiculata	11.9833	3.8167	seed
1565	unguiculata	12	3.8167	seed
1567	unguiculata	39.3833	-4.2333	seed
1568	unguiculata	32.9667	-26.0167	seed
1572	unguiculata	31.1333	-26.3167	seed
1582	unguiculata	34.1167	-10.5833	seed
1583	unguiculata	33.7333	-11.8667	seed
1584	unguiculata	21.9167	-18.4167	seed
1585	unguiculata	26.3167	-23.9167	seed
1586	unguiculata	25.9167	-24.5333	seed
1587	unguiculata	31.0833	-17.75	seed
1588	unguiculata	-1.6167	6.6667	seed
1590	unguiculata	28.4167	-19.8333	seed
1591	unguiculata	32.2903	1.3733	seed
1592	unguiculata	32.9167	-20.25	seed
1593	unguiculata	32.0833	-19.95	seed
1594	unguiculata	22.3333	-25.7667	seed
1595	unguiculata	26.8667	-22.3667	seed
1596	unguiculata	20.6667	-22.25	seed
1597	unguiculata	28.2833	-19.5167	seed
1598	unguiculata	32.7333	-19.05	seed
1599	unguiculata	35.2833	-15.3167	seed
1615	unguiculata	27.8493	-13.1339	seed
1618	unguiculata	22.9833	8.9667	seed
1619	unguiculata	23.95	-6.75	seed
1620	unguiculata	-1.6	9.0667	seed
1621	unguiculata	0.4667	7.1667	seed
1623	unguiculata	27.5833	-13.6333	seed
1624	unguiculata	34	-11.4667	seed
1625	unguiculata	21.6667	-18.1667	seed
1626	unguiculata	10.7167	6.6833	seed
1627	unguiculata	-5.8333	6.7167	seed
1628	unguiculata	-5.0833	6.2333	seed
1630	unguiculata	31.0833	-17.8333	seed
1631	unguiculata	32.3333	-20.35	seed
1632	unguiculata	14.5167	10.1833	seed
1633	unguiculata	13.7833	10.8833	seed
1634	unguiculata	11.45	3.8667	seed
1635	unguiculata	11.0333	4.2333	seed
1637	unguiculata	3.3167	11.9833	seed
1638	unguiculata	49.3	-12.6667	seed
1639	unguiculata	13.25	-8.1667	seed
1640	unguiculata	14.9167	-9.3	seed
1641	unguiculata	15.2333	-16.45	seed
1642	unguiculata	11.8833	-4.8333	seed
1643	unguiculata	16.8667	-0.7333	seed
1644	unguiculata	31.1167	-17.75	seed
1645	unguiculata	1.5333	6.7	seed
1646	unguiculata	28.25	-13.4167	seed
1647	unguiculata	35.3167	-15.35	seed
1648	unguiculata	-2.3182	7.3713	seed
1649	unguiculata	22.1333	-23.1	seed
1650	unguiculata	23.85	-19.5333	seed
1651	unguiculata	40.9	-2.2833	seed
1652	unguiculata	18.8333	-19.1667	seed
1653	unguiculata	19.8333	-17.8333	seed
1655	unguiculata	20.1667	-17.8333	seed
1656	unguiculata	20.1667	-17.6667	seed
1660	unguiculata	24.3333	-17.3333	seed
1661	unguiculata	22.6667	-18.8333	seed
1662	unguiculata	-5.0833	6.2833	seed
1663	unguiculata	37	-17	seed
1666	unguiculata	32.75	4.0167	seed
1667	unguiculata	11.9667	-4.95	seed
1669	unguiculata	11.9333	-4.9333	seed
1670	unguiculata	11.8333	-4.6667	seed
1672	unguiculata	11.7333	-4.5	seed
1673	unguiculata	31.1333	-29.6667	seed
1674	unguiculata	30.8333	-30.1667	seed
1675	unguiculata	32.45	-28.3667	seed
1677	unguiculata	30.8333	-17.2667	seed
1678	unguiculata	32.9167	-18.4	seed
1679	unguiculata	34.1167	-14.1167	seed
1680	unguiculata	18.4904	-22.9576	seed
1681	unguiculata	14.3	11.1333	seed
1682	unguiculata	14.5167	10.9833	seed
1683	unguiculata	12.7333	8.6333	seed
1684	unguiculata	14.2	10.9833	seed
1685	unguiculata	13.4	9.5167	seed
1686	unguiculata	11.7833	-4.5333	seed
1688	unguiculata	12.35	-5.9333	seed
1689	unguiculata	14.1333	5.6667	seed
1690	unguiculata	28.1667	-25.75	seed
1691	unguiculata	20.8833	-23.1667	seed
1692	unguiculata	22.75	-19.1667	seed
1693	unguiculata	26.6167	-14.9667	seed
1694	unguiculata	12.25	4.3	seed
1696	unguiculata	35.5	1.5	seed
1697	unguiculata	15.8	-2.3333	seed
1698	unguiculata	28.5	-15.1667	seed
1705	unguiculata	13.6	10.6833	seed
1707	unguiculata	14.3333	10.6667	seed
1709	unguiculata	23.3	-25.2167	seed
1711	unguiculata	38	-6.8333	seed
1713	unguiculata	38.1667	-6.6667	seed
1716	unguiculata	3.4167	12.3667	seed
1718	unguiculata	1.7333	13.0833	seed
1723	unguiculata	11.7833	-4.6667	seed
1724	unguiculata	24.2833	-17.4667	seed
1725	unguiculata	33.7833	-9.85	seed
1726	unguiculata	22.6667	-19	seed
1727	unguiculata	39.4	-6.2667	seed
1728	unguiculata	18.3833	6.2833	seed
1731	unguiculata	30.5833	-30.4167	seed
1732	unguiculata	31.0833	-17.6333	seed
1735	unguiculata	13.4667	9.6	seed
1736	unguiculata	13.5	9.6	seed
1738	unguiculata	35.1667	-15.5833	seed
1739	unguiculata	34.0167	-10.8333	seed
1740	unguiculata	33.1	-13.45	seed
1741	unguiculata	39.0333	-5.3	seed
1742	unguiculata	32.1333	-28.5	seed
1744	unguiculata	32.9167	-19.75	seed
1745	unguiculata	37.8333	-6.1667	seed
1746	unguiculata	32.9667	-26.0167	seed
1747	unguiculata	15.4	-3.9833	seed
1749	unguiculata	18.3667	7.3333	seed
1750	unguiculata	18	6.4	seed
1751	unguiculata	21.1167	5.25	seed
1757	unguiculata	29.6667	-4.9	seed
1760	unguiculata	33.8833	-14.0833	seed
1762	unguiculata	33.8333	-11.4	seed
1764	unguiculata	11.7167	3.8333	seed
1766	unguiculata	39.2	-8.15	seed
1769	unguiculata	10.2333	6.1333	seed
1771	unguiculata	14.25	5.7333	seed
1772	unguiculata	24.4	-17.3667	seed
1773	unguiculata	20.4167	5.7333	seed
1774	unguiculata	0.5833	14	seed
1775	unguiculata	18.4	6.2167	seed
1776	unguiculata	33.6167	-10.6667	seed
1784	unguiculata	-2.05	7.6333	seed
1786	unguiculata	-2.0333	7.7333	seed
1788	unguiculata	-1.9	7.7667	seed
1789	unguiculata	-1.55	7.3	seed
1795	unguiculata	38.4667	-5.15	seed
1796	unguiculata	31.8333	-28.8333	seed
1797	unguiculata	32.8833	-26.8667	seed
1798	unguiculata	-1.5333	7.3167	seed
1799	unguiculata	-1.5833	7.3167	seed
1800	unguiculata	14.0833	5.5667	seed
1802	unguiculata	14.1333	10.1167	seed
1803	unguiculata	13.6833	10.4667	seed
1804	unguiculata	15.5833	-3.9667	seed
1806	unguiculata	21	-20.0167	seed
1807	unguiculata	34.4	-13.75	seed
1809	unguiculata	33.8667	-19.8167	seed
1810	unguiculata	32.9167	-18.4167	seed
1811	unguiculata	34.8333	-16.5	seed
1813	unguiculata	37.8333	-6.3333	seed
1814	unguiculata	40.1167	-3.0833	seed
1815	unguiculata	22.2667	-19.1167	seed
1816	unguiculata	2.6333	8.6667	seed
1817	unguiculata	31.5833	6.2	seed
1818	unguiculata	32.9167	2.25	seed
1819	unguiculata	13.9	-5.2333	seed
1820	unguiculata	13.9833	10.6	seed
1822	unguiculata	3.6	11.8833	seed
1823	unguiculata	14.15	5.65	seed
1824	unguiculata	18.3667	6.9167	seed
1825	unguiculata	18.4333	5.0333	seed
1826	unguiculata	19.1667	6.6667	seed
1827	unguiculata	21.05	5.3333	seed
1828	unguiculata	20.9167	5.7667	seed
1829	unguiculata	46.8	-16.3	seed
1830	unguiculata	14.9	0.6	seed
1831	unguiculata	33.5667	1.5	seed
1832	unguiculata	32.2833	2.8	seed
1833	unguiculata	32.0667	3.45	seed
1834	unguiculata	31.25	-22.5833	seed
1835	unguiculata	32.0667	3.55	seed
1836	unguiculata	32.1333	2.6167	seed
1837	unguiculata	31.4833	2	seed
1839	unguiculata	30.2167	-31.0333	seed
1840	unguiculata	30.45	-26.4333	seed
1841	unguiculata	29.9333	-30.2667	seed
1849	unguiculata	29.55	-31.6333	seed
1850	unguiculata	30.6667	-23.6667	seed
1851	unguiculata	30.7833	-24.7	seed
1852	unguiculata	25.7	-17.9333	seed
1853	unguiculata	25.2333	-17.8167	seed
1854	unguiculata	3.8964	7.3878	seed
1855	unguiculata	31.9333	2.5833	seed
1857	unguiculata	33.8833	1.4667	seed
1858	unguiculata	33.6833	1.4667	seed
1859	unguiculata	32.1167	3.2833	seed
1860	unguiculata	31.6167	2.35	seed
1861	unguiculata	32.6167	2.2833	seed
1862	unguiculata	32.8333	-20.25	seed
1863	unguiculata	32.3167	-28.15	seed
1864	unguiculata	32.7167	2.3	seed
1865	unguiculata	32.05	2.6167	seed
1866	unguiculata	28.6667	-16.45	seed
1867	unguiculata	32.1833	1.4167	seed
1868	unguiculata	-2.3	9.2333	seed
1869	unguiculata	5.25	13.4	seed
1870	unguiculata	5.2911	13.4813	seed
1871	unguiculata	4.1833	12.75	seed
1872	unguiculata	4.1833	12.5	seed
1873	unguiculata	6.5	12.7333	seed
1875	unguiculata	8.1	12.9333	seed
1876	unguiculata	8.45	12.55	seed
1877	unguiculata	8.5167	12	seed
1878	unguiculata	9.2	10.1167	seed
1879	unguiculata	10.6667	11.6667	seed
1880	unguiculata	13.65	12.7667	seed
1881	unguiculata	13.6667	11.25	seed
1882	unguiculata	11.4333	10.2333	seed
1883	unguiculata	10.25	10.2833	seed
1884	unguiculata	11.0333	10.2667	seed
1885	unguiculata	10.65	10.3167	seed
1886	unguiculata	10.4	11.0167	seed
1887	unguiculata	10.5667	11.2333	seed
1889	unguiculata	8.0333	12.3167	seed
1890	unguiculata	7.7667	12.2833	seed
1891	unguiculata	7.4	11.2833	seed
1893	unguiculata	7.1	10.6167	seed
1894	unguiculata	8.0333	12.3833	seed
1895	unguiculata	13.5667	12.7167	seed
1897	unguiculata	8.2833	12.95	seed
1905	unguiculata	39.8167	-3.8	seed
1906	unguiculata	40.1333	-3.05	seed
1907	unguiculata	40.35	-2.35	seed
1908	unguiculata	40.8333	-2.2333	seed
1909	unguiculata	39.55	-4.1833	seed
1910	unguiculata	39.7333	-3.7	seed
1912	unguiculata	25.8167	-17.95	seed
1913	unguiculata	29.3	-3.2333	seed
1918	unguiculata	4.0667	7.3333	seed
1919	unguiculata	10.0167	11.05	seed
1920	unguiculata	4.4	7.45	seed
1921	unguiculata	5.7833	7.5167	seed
1922	unguiculata	5.4167	7.8	seed
1923	unguiculata	6.05	9.0667	seed
1925	unguiculata	9.2333	7.1167	seed
1926	unguiculata	4.8833	7.5333	seed
1927	unguiculata	6.0667	9.0667	seed
1929	unguiculata	2.9333	11.1333	seed
1930	unguiculata	12.1333	8.4167	seed
1932	unguiculata	29.7	10.9833	seed
1934	unguiculata	13.4833	9.2167	seed
1935	unguiculata	11.8167	6.75	seed
1937	unguiculata	6.2833	9.2833	seed
1938	unguiculata	6.1	9.5167	seed
1940	unguiculata	34.1	0.1167	seed
1941	unguiculata	22.15	12.6833	seed
1942	unguiculata	1.4167	12.8333	seed
1943	unguiculata	5.6833	14	seed
1944	unguiculata	7.8833	13.7	seed
1947	unguiculata	22.5833	-19.0833	seed
1948	unguiculata	27.1	-26.7	seed
1949	unguiculata	22.3333	-25.7667	seed
1950	unguiculata	23.3	-25.2167	seed
1951	unguiculata	23.85	-19.5333	seed
1952	unguiculata	20.5833	-22.15	seed
1953	unguiculata	21.9	-22.75	seed
1954	unguiculata	25.9167	-24.5333	seed
1955	unguiculata	20.9667	-22.0333	seed
1956	unguiculata	24.75	-20.05	seed
1957	unguiculata	27.3833	-22	seed
1958	unguiculata	23.4333	-24.1	seed
1959	unguiculata	26.3167	-23.9167	seed
1960	unguiculata	22.75	-20.5333	seed
1961	unguiculata	20.8833	-23.1667	seed
1962	unguiculata	25.3833	-24.3167	seed
1963	unguiculata	22.1333	-23.1	seed
1965	unguiculata	22.8667	-20.3833	seed
1966	unguiculata	10.0215	11.0507	seed
1967	unguiculata	29.0597	12.2889	seed
1968	unguiculata	39.444	-4.4921	seed
1969	unguiculata	0.5054	7.0529	seed
1970	unguiculata	-0.2722	11.035	seed
1971	unguiculata	5.804	7.5229	seed
1972	unguiculata	6.0594	9.0784	seed
1973	unguiculata	6.0579	9.0758	seed
1974	unguiculata	9.2468	7.5281	seed
1975	unguiculata	4.8849	7.5438	seed
1976	unguiculata	6.0717	9.0742	seed
1977	unguiculata	6.0594	9.0785	seed
1978	unguiculata	31.2167	12.2167	seed
1979	unguiculata	31.2667	12.0667	seed
1980	unguiculata	31.1667	11.6667	seed
1981	unguiculata	31.0167	11.6167	seed
1983	unguiculata	31.1167	11.5667	seed
1984	unguiculata	31.6	11.25	seed
1985	unguiculata	31.4333	11	seed
1986	unguiculata	30.9167	10.7667	seed
1987	unguiculata	29.6333	12.0167	seed
1988	unguiculata	29.6667	12.2167	seed
1989	unguiculata	-1.2995	6.6254	seed
1990	unguiculata	-1.4283	6.7126	seed
1991	unguiculata	4.067	7.3499	seed
1992	unguiculata	35.7431	0.4975	seed
1993	unguiculata	35.6	1.8333	seed
1994	unguiculata	35.5067	0.6169	seed
1995	unguiculata	37.8725	-0.7594	seed
1996	unguiculata	3.947	7.3775	seed
1997	unguiculata	22.33	-25.77	seed
1998	unguiculata	23.3	-25.22	seed
1999	unguiculata	23.85	-19.53	seed
2000	unguiculata	20.58	-22.15	seed
2001	unguiculata	23.4167	-19.2167	seed
2003	unguiculata	25.92	-24.53	seed
2004	unguiculata	20.3	-22.03	seed
2006	unguiculata	27.38	-22	seed
2007	unguiculata	23.43	-24.1	seed
2008	unguiculata	26.32	-23.92	seed
2009	unguiculata	22.75	-20.53	seed
2010	unguiculata	20.22	-23.17	seed
2011	unguiculata	25.38	-24.32	seed
2012	unguiculata	22.13	-23.1	seed
2014	unguiculata	22.87	-20.38	seed
2016	unguiculata	27.42	-24.3	seed
2017	unguiculata	8.8333	17.6833	seed
2018	unguiculata	-1.2994	6.6253	seed
2019	unguiculata	-1.4283	6.7125	seed
2020	unguiculata	4.0669	7.3497	seed
2021	unguiculata	10.0214	11.0508	seed
2022	unguiculata	30.6797	12.6681	seed
2023	unguiculata	29.0597	12.2889	seed
2024	unguiculata	39.4439	-4.4922	seed
2025	unguiculata	0.5053	7.0528	seed
2026	unguiculata	-0.2722	11.0353	seed
2027	unguiculata	5.8039	7.5231	seed
2028	unguiculata	6.0594	9.0783	seed
2029	unguiculata	6.0578	9.0758	seed
2030	unguiculata	9.2469	7.1281	seed
2031	unguiculata	4.885	7.5439	seed
2032	unguiculata	6.0717	9.0742	seed
2033	unguiculata	6.0594	9.0786	seed
2034	unguiculata	4.4147	7.4608	seed
2035	unguiculata	31.2167	12.2167	seed
2036	unguiculata	31.2667	12.0667	seed
2037	unguiculata	31.1667	11.6667	seed
2038	unguiculata	31.0167	11.6167	seed
2040	unguiculata	31.1167	11.5667	seed
2042	unguiculata	31.4333	11	seed
2043	unguiculata	30.9167	10.7667	seed
2044	unguiculata	29.6333	12.0167	seed
2045	unguiculata	29.6667	12.2167	seed
11003	ambacensis	1.7256	8.7281	non-seed
2101	ambacensis	1.8655	8.9497	non-seed
3100	ambacensis	1.8654	8.9498	non-seed
4101	ambacensis	1.7297	8.6766	non-seed
5133	ambacensis	1.6839	8.6879	non-seed
6109	ambacensis	1.7299	8.6766	non-seed
7100	ambacensis	1.6835	8.6879	non-seed
8101	ambacensis	1.7266	8.7281	non-seed
9100	ambacensis	1.4	7.4	non-seed
10100	ambacensis	0.2	10.8	non-seed
11101	ambacensis	0.6	7.6	non-seed
12100	ambacensis	0.9	7.5	non-seed
13100	ambacensis	1.2434	6.1979	non-seed
14104	ambacensis	2.6572	7.3413	non-seed
15100	ambacensis	2.6867	7.4245	non-seed
16102	ambacensis	2.5695	6.7822	non-seed
17100	ambacensis	2.6238	6.5687	non-seed
18100	ambacensis	2.5516	6.7642	non-seed
19100	ambacensis	2.6789	7.4172	non-seed
2047	ambacensis	2.6717	7.4227	non-seed
2110	ambacensis	2.5438	6.803	non-seed
2211	ambacensis	2.5901	6.6108	non-seed
2311	ambacensis	2.5988	7.3307	non-seed
2411	ambacensis	35.3073	11.4197	non-seed
2514	ambacensis	14.0862	-1.8533	non-seed
2645	ambacensis	14.1	-1.85	non-seed
2759	ambacensis	14.0333	-1.9167	non-seed
2812	ambacensis	30.9789	-0.626	non-seed
2910	ambacensis	2.3026	11.6855	non-seed
3012	ambacensis	2.4013	11.6522	non-seed
3110	ambacensis	2.2966	11.3581	non-seed
3211	ambacensis	2.3084	11.4094	non-seed
3310	ambacensis	2.3506	11.6519	non-seed
3454	ambacensis	2.3169	11.3592	non-seed
3510	ambacensis	2.3171	11.6687	non-seed
3611	ambacensis	2.3836	11.6503	non-seed
3712	ambacensis	2.3029	11.3547	non-seed
3811	ambacensis	2.4005	11.6356	non-seed
3910	ambacensis	2.3026	11.6848	non-seed
4011	ambacensis	2.2966	11.3552	non-seed
4110	ambacensis	34.5467	10.4517	non-seed
4211	ambacensis	3.1122	11.5765	non-seed
4310	ambacensis	3.1101	11.5806	non-seed
4411	ambacensis	2.3184	11.6798	non-seed
4510	ambacensis	2.3901	11.6497	non-seed
4621	ambacensis	2.9998	11.6062	non-seed
4710	ambacensis	3.0053	11.5944	non-seed
4810	ambacensis	2.3468	11.6646	non-seed
4911	ambacensis	2.9042	11.3668	non-seed
5014	ambacensis	30.6667	-6.2667	non-seed
5134	ambacensis	30.6667	-6.2667	non-seed
5210	ambacensis	2.3539	11.6612	non-seed
5310	ambacensis	3.117	11.5703	non-seed
5412	ambacensis	2.3111	11.7074	non-seed
5511	ambacensis	2.9078	11.3634	non-seed
5611	ambacensis	2.9159	11.3571	non-seed
5711	ambacensis	2.385	11.6516	non-seed
5810	ambacensis	2.3092	11.6966	non-seed
5929	ambacensis	3.0028	11.5698	non-seed
6012	ambacensis	2.9327	11.8979	non-seed
6112	ambacensis	2.93	11.8952	non-seed
6210	ambacensis	2.8416	12.2578	non-seed
6310	ambacensis	3.0742	11.9885	non-seed
6412	ambacensis	2.9272	11.9052	non-seed
6512	ambacensis	3.0775	11.9826	non-seed
6610	ambacensis	2.9292	11.9022	non-seed
6716	ambacensis	2.9912	11.6142	non-seed
6810	ambacensis	3.0779	11.9857	non-seed
6912	ambacensis	2.9523	11.9102	non-seed
7010	ambacensis	2.9656	11.9191	non-seed
7114	ambacensis	3.0789	11.988	non-seed
7212	ambacensis	2.93	11.8983	non-seed
7355	ambacensis	2.839	12.258	non-seed
7413	ambacensis	36.3283	12.82	non-seed
7510	ambacensis	2.3835	7.7613	non-seed
7611	ambacensis	2.4043	7.7946	non-seed
7710	ambacensis	2.4204	7.7752	non-seed
8113	ambacensis	0.5238	11.6308	non-seed
8211	ambacensis	0.527	11.5819	non-seed
8310	ambacensis	1.5018	10.2	non-seed
8410	ambacensis	31.4547	-1.1483	non-seed
8517	ambacensis	1.5002	10.1963	non-seed
8613	ambacensis	31.5214	-1.1483	non-seed
8711	ambacensis	1.4764	10.085	non-seed
8811	ambacensis	1.9262	7.1533	non-seed
8910	ambacensis	1.5367	9.8867	non-seed
9011	ambacensis	2.1833	9.2667	non-seed
9113	ambacensis	2.6078	7.3397	non-seed
9210	ambacensis	2.15	9.1333	non-seed
9311	ambacensis	1.25	10.9333	non-seed
9420	ambacensis	1.6888	6.6848	non-seed
9511	ambacensis	1.9273	7.0762	non-seed
9610	ambacensis	2	7.2333	non-seed
10012	ambacensis	2.4	9.0333	non-seed
10219	ambacensis	1.5167	9.9667	non-seed
10510	ambacensis	2.2183	7.775	non-seed
10611	ambacensis	1.5383	10.3083	non-seed
10717	ambacensis	1.8658	8.9497	non-seed
10810	ambacensis	2.1836	9.1558	non-seed
10912	ambacensis	1.7288	8.7281	non-seed
11012	ambacensis	1.7304	8.6765	non-seed
11110	ambacensis	1.6839	8.6878	non-seed
11211	ambacensis	2.8166	12.4	non-seed
11310	ambacensis	2.2333	11.3666	non-seed
11410	ambacensis	1.1666	10.9	non-seed
11510	ambacensis	2.4333	7.4833	non-seed
11610	ambacensis	2.45	9.98	non-seed
11712	ambacensis	2.65	9.35	non-seed
11912	ambacensis	2.6667	10.2167	non-seed
12010	ambacensis	2.45	9.9833	non-seed
12610	ambacensis	1.3667	10.3167	non-seed
12712	ambacensis	34.3167	10.5667	non-seed
12811	ambacensis	1.675	7.7717	non-seed
12912	ambacensis	2.8	9.4833	non-seed
13011	ambacensis	34.55	8.3	non-seed
13110	ambacensis	1.45	9.4	non-seed
13210	ambacensis	-0.316	11.7	non-seed
13338	ambacensis	1.95	7.1667	non-seed
13410	ambacensis	25.3667	5.3667	non-seed
13557	ambacensis	34.0833	8.3	non-seed
13723	ambacensis	-12.25	12.533	non-seed
13814	ambacensis	-13.283	13.05	non-seed
13910	ambacensis	-14.233	13.116	non-seed
14012	ambacensis	1.8	12.15	non-seed
14311	ambacensis	-12.716	13.083	non-seed
14410	ambacensis	-13.233	13.033	non-seed
14511	ambacensis	18.8	-5.0333	non-seed
14610	ambacensis	1.05	11.05	non-seed
15412	ambacensis	-5.0167	6.225	non-seed
15511	ambacensis	-3.6667	9.1667	non-seed
15687	ambacensis	21.2833	8.4833	non-seed
15727	ambacensis	21.2833	8.5	non-seed
15813	ambacensis	21.0333	8.4833	non-seed
16015	ambacensis	1.4467	7.409	non-seed
16210	ambacensis	36.6833	-8.1333	non-seed
16312	ambacensis	2.15	6.9667	non-seed
16410	ambacensis	1.2	6.4	non-seed
16510	ambacensis	1.2105	6.4231	non-seed
16712	ambacensis	20	10.3333	non-seed
16811	ambacensis	13.7167	10.7167	non-seed
16910	ambacensis	14.6833	11.5	non-seed
17037	ambacensis	14.7167	11.2333	non-seed
17110	ambacensis	14.6333	11.2333	non-seed
17311	ambacensis	13.5333	9.1	non-seed
17410	ambacensis	21.0167	8.4833	non-seed
17610	ambacensis	21.3667	8.7833	non-seed
17710	ambacensis	21.281	9.482	non-seed
18011	ambacensis	13.8333	8.1167	non-seed
18111	ambacensis	2.0505	7.3025	non-seed
18312	ambacensis	31.37	6.877	non-seed
18411	ambacensis	32.75	4.017	non-seed
18512	ambacensis	8.893	9.925	non-seed
18712	ambacensis	-6.7	8.3	non-seed
18910	ambacensis	-16.783	12.45	non-seed
19110	ambacensis	1.2	6.2	non-seed
19210	ambacensis	1.2517	6.158	non-seed
19410	ambacensis	2.117	13.512	non-seed
19611	ambacensis	-14	14	non-seed
19710	ambacensis	0.6261	7.1461	non-seed
19812	ambacensis	-16.75	12.4167	non-seed
19910	ambacensis	34.094	-11.741	non-seed
20110	ambacensis	0.208	10.885	non-seed
20210	ambacensis	0.986	7.537	non-seed
2072	ambacensis	0.2043	10.8595	non-seed
2081	ambacensis	0.6074	7.5833	non-seed
2111	ambacensis	0.854	9.221	non-seed
2133	ambacensis	4.52	8.783	non-seed
2152	ambacensis	-0.22	10.77	non-seed
2161	ambacensis	-0.75	9.33	non-seed
2171	ambacensis	-7.5991	7.4538	non-seed
2183	ambacensis	29.983	-5.9	non-seed
2201	ambacensis	-2.2167	9.2	non-seed
2222	ambacensis	-2.13	9.12	non-seed
2241	ambacensis	10.8333	5.2833	non-seed
2252	ambacensis	17.683	8.911	non-seed
2261	ambacensis	16.183	7.884	non-seed
2304	ambacensis	10.73	6.8	non-seed
2332	ambacensis	11.4167	4.2333	non-seed
2351	ambacensis	-3.002	13.04	non-seed
2372	ambacensis	33.745	-10.767	non-seed
2381	ambacensis	-1.969	11.232	non-seed
2402	ambacensis	31.3333	-0.6667	non-seed
2421	ambacensis	4.1333	8.75	non-seed
2432	ambacensis	10.6	3.552	non-seed
2443	ambacensis	10.271	5.476	non-seed
2471	ambacensis	10.2667	5.5	non-seed
2509	ambacensis	-5.337	7.516	non-seed
2522	ambacensis	32.58	0.32	non-seed
2532	ambacensis	31.62	2.32	non-seed
2541	ambacensis	30.512	-0.512	non-seed
2561	ambacensis	34	-13.5	non-seed
2583	ambacensis	34.998	-13.779	non-seed
2591	ambacensis	31.3583	-6.45	non-seed
26210	ambacensis	10.5	9.75	non-seed
26410	ambacensis	5.119	7.104	non-seed
26510	ambacensis	34.9667	1.0417	non-seed
26610	ambacensis	-6.034	14.223	non-seed
26810	ambacensis	35	1.092	non-seed
26910	ambacensis	18.5	-12.5	non-seed
27010	ambacensis	15.37	-8.183	non-seed
27210	ambacensis	35	-6	non-seed
27310	ambacensis	16.004	10.495	non-seed
27410	ambacensis	0.767	7.185	non-seed
2771	ambacensis	-3.466	14.46	non-seed
2785	ambacensis	3.433	12.355	non-seed
2792	ambacensis	3.615	11.802	non-seed
2833	ambacensis	10.684	6.207	non-seed
2842	ambacensis	-4.084	12.175	non-seed
2871	ambacensis	38	-1	non-seed
2881	ambacensis	-0.0667	5.6	non-seed
2891	ambacensis	-0.1833	5.65	non-seed
2914	ambacensis	-4.295	11.179	non-seed
2931	ambacensis	13.58	7.324	non-seed
2974	ambacensis	-4.2167	11.1667	non-seed
2981	ambacensis	-4.3	11.1833	non-seed
30210	ambacensis	34.62	1.14	non-seed
3031	ambacensis	12.821	7.148	non-seed
3042	ambacensis	14.108	5.657	non-seed
3061	ambacensis	14.1	5.65	non-seed
3098	ambacensis	10.265	13.983	non-seed
3125	ambacensis	-13.744	13.615	non-seed
3151	ambacensis	-1.1667	9.1667	non-seed
3162	ambacensis	3.598	7.959	non-seed
3191	ambacensis	-1.1667	9.1667	non-seed
3202	ambacensis	-1.1	9.1	non-seed
3214	ambacensis	33.42	-8.53	non-seed
3231	ambacensis	16.116	-3.949	non-seed
3252	ambacensis	17.6666	-12	non-seed
3271	ambacensis	34.717	1.85	non-seed
3291	ambacensis	-12.179	12.873	non-seed
3311	ambacensis	36.103	9.062	non-seed
3322	ambacensis	20.724	5.813	non-seed
33410	ambacensis	-4.5597	5.3138	non-seed
3358	ambacensis	33.75	0.633	non-seed
3371	ambacensis	2.38	6.47	non-seed
33810	ambacensis	13.65	10.7333	non-seed
34010	ambacensis	14.3167	10.65	non-seed
34110	ambacensis	14.6833	11.7667	non-seed
3471	ambacensis	14.7333	12.0667	non-seed
3481	ambacensis	13.9333	10.75	non-seed
3491	ambacensis	14.3667	10.6667	non-seed
3512	ambacensis	9.524	13.689	non-seed
3531	ambacensis	14.4167	6.5833	non-seed
3543	ambacensis	14.2833	6.3833	non-seed
3552	ambacensis	-14.188	14.128	non-seed
3591	ambacensis	14.25	6.6333	non-seed
3601	ambacensis	14.3333	6.45	non-seed
3621	ambacensis	-2.7993	8.0843	non-seed
3641	ambacensis	15.283	-4.263	non-seed
3662	ambacensis	14.5833	6.7167	non-seed
3671	ambacensis	-0.251	5.573	non-seed
3702	ambacensis	14.4167	6.7167	non-seed
3713	ambacensis	17.2	4.616	non-seed
3741	ambacensis	-12.664	9.396	non-seed
3753	ambacensis	20.602	5.832	non-seed
3764	ambacensis	22.362	5.252	non-seed
3792	ambacensis	20.8	5.6	non-seed
3813	ambacensis	38	8	non-seed
3822	ambacensis	-9.986	10.653	non-seed
3831	ambacensis	17.6836	10.9705	non-seed
3842	ambacensis	10.23	6.05	non-seed
3851	ambacensis	10.0667	6.05	non-seed
3873	ambacensis	30	-0.583	non-seed
3891	ambacensis	31.833	-1	non-seed
3911	ambacensis	35	1.033	non-seed
3921	ambacensis	15.415	-5.081	non-seed
3941	ambacensis	15.393	-4.073	non-seed
3961	ambacensis	13.5833	7.2333	non-seed
3981	ambacensis	13.5833	7.2333	non-seed
3991	ambacensis	3.4	8.383	non-seed
4012	ambacensis	36.684	7.851	non-seed
4031	ambacensis	36.631	6.081	non-seed
4042	ambacensis	15.5	-4.3333	non-seed
4051	ambacensis	15.784	-5.685	non-seed
4072	ambacensis	16.1667	-5.85	non-seed
4081	ambacensis	29.767	-6.175	non-seed
4102	ambacensis	29.733	-6.15	non-seed
4121	ambacensis	1.064	6.134	non-seed
4142	ambacensis	-4.3769	5.3256	non-seed
4161	ambacensis	35.582	6.174	non-seed
4181	ambacensis	-0.629	5.336	non-seed
4203	ambacensis	-0.6167	5.7	non-seed
4223	ambacensis	7.7167	11.0833	non-seed
4231	ambacensis	7.711	11.037	non-seed
4301	ambacensis	-4.763	5.859	non-seed
4321	ambacensis	-4.4333	5.3833	non-seed
4331	ambacensis	2.2167	7.2	non-seed
4341	ambacensis	23.95	-6.752	non-seed
4351	ambacensis	31.529	-8.837	non-seed
4372	ambacensis	23.6167	-6.9333	non-seed
4381	ambacensis	24.214	-6.85	non-seed
4401	ambacensis	-4.8936	6.3952	non-seed
4421	ambacensis	-2.8	8.0402	non-seed
4431	ambacensis	18.16	-6.123	non-seed
4461	ambacensis	33.433	-8.897	non-seed
4478	ambacensis	15.281	-4.265	non-seed
4482	ambacensis	35.55	-10.683	non-seed
4511	ambacensis	32.6617	1.0958	non-seed
45310	ambacensis	2.681	6.585	non-seed
4551	ambacensis	0.0667	5.9	non-seed
4561	ambacensis	0.179	8.027	non-seed
4581	ambacensis	-0.6167	5.3333	non-seed
4624	ambacensis	-13.857	12.58	non-seed
4632	ambacensis	0.302	6.637	non-seed
4642	ambacensis	-0.186	5.562	non-seed
4654	ambacensis	-13.908	12.33	non-seed
4661	ambacensis	13.39	9.297	non-seed
4732	ambacensis	13.4	9.3417	non-seed
4741	ambacensis	25.903	4.446	non-seed
47610	ambacensis	-1.367	7.422	non-seed
4782	ambacensis	2.863	7.169	non-seed
4819	ambacensis	-0.332	5.563	non-seed
4838	ambacensis	-0.496	6.112	non-seed
4851	ambacensis	-1.346	5.103	non-seed
4871	ambacensis	-17.149	14.713	non-seed
4891	ambacensis	23.95	-6.749	non-seed
4912	ambacensis	17.017	-6.202	non-seed
4931	ambacensis	-13.684	13.372	non-seed
4946	ambacensis	30.796	2.516	non-seed
49710	ambacensis	-1.25	5.1	non-seed
4988	ambacensis	-16.103	14.147	non-seed
5002	ambacensis	28.552	3.331	non-seed
5052	ambacensis	30.423	-1.391	non-seed
5063	ambacensis	1.066	6.134	non-seed
5092	ambacensis	0.4333	6.85	non-seed
51010	ambacensis	0.26	6.51	non-seed
51110	ambacensis	34.629	1.154	non-seed
5135	ambacensis	-1.3667	7.3833	non-seed
5141	ambacensis	-1.22	7.23	non-seed
5151	ambacensis	15.898	-3.299	non-seed
5171	ambacensis	30.302	10.832	non-seed
5181	ambacensis	33.1667	1.0833	non-seed
5211	ambacensis	0.1167	5.7	non-seed
5247	ambacensis	10.0851	6.3554	non-seed
5251	ambacensis	23.449	-7	non-seed
5272	ambacensis	28.563	3.627	non-seed
5292	ambacensis	35.8583	-0.175	non-seed
5343	ambacensis	30.585	2.4	non-seed
5363	ambacensis	29.076	-2.859	non-seed
5372	ambacensis	29.224	3.889	non-seed
5392	ambacensis	0.216	9.535	non-seed
5415	ambacensis	8.795	6.661	non-seed
5461	ambacensis	14.875	-5.233	non-seed
5483	ambacensis	-0.201	5.559	non-seed
5521	ambacensis	8.102	6.336	non-seed
5542	ambacensis	35.95	-0.2167	non-seed
5552	ambacensis	31.611	4.85	non-seed
5581	ambacensis	29.933	-0.683	non-seed
5601	ambacensis	8.876	9.761	non-seed
5622	ambacensis	36.092	-0.2333	non-seed
5631	ambacensis	3.933	7.533	non-seed
5651	ambacensis	34.687	1.036	non-seed
5661	ambacensis	34.534	-1.169	non-seed
5672	ambacensis	-0.25	5.583	non-seed
5691	ambacensis	31.5	1.6667	non-seed
5712	ambacensis	29.448	-1.184	non-seed
5734	ambacensis	29.45	-1.1833	non-seed
5743	ambacensis	29.735	4.081	non-seed
5782	ambacensis	37.667	-7.167	non-seed
5801	ambacensis	20.38	-9.67	non-seed
5823	ambacensis	21.22	-9.13	non-seed
5833	ambacensis	20.55	-9.67	non-seed
5855	ambacensis	13.3	-9.69	non-seed
5883	ambacensis	21.2094	-9.9054	non-seed
5891	ambacensis	21.2136	-9.9057	non-seed
5902	ambacensis	-13.022	9.27	non-seed
59110	ambacensis	29.373	0.359	non-seed
5932	ambacensis	-0.195	5.581	non-seed
5952	ambacensis	30.204	4.418	non-seed
5961	ambacensis	17.8	-9.3	non-seed
5972	ambacensis	17.064	-9.27	non-seed
5992	ambacensis	-0.045	16.729	non-seed
6014	ambacensis	15.653	7.019	non-seed
6021	ambacensis	15.651	6.678	non-seed
6051	ambacensis	27.693	4.733	non-seed
6081	ambacensis	31.372	-0.571	non-seed
61010	ambacensis	-6.831	13.066	non-seed
6128	ambacensis	34.5833	-1.2	non-seed
6158	ambacensis	29.367	0.383	non-seed
6165	ambacensis	29.163	-0.721	non-seed
6171	ambacensis	30.199	0.714	non-seed
6211	ambacensis	25.162	0.799	non-seed
62310	ambacensis	33.458	1.517	non-seed
6252	ambacensis	13.81	-10.73	non-seed
6284	ambacensis	37.67	-7.17	non-seed
6296	ambacensis	32.333	1.417	non-seed
6363	ambacensis	29.727	-7.061	non-seed
6382	ambacensis	36.717	-8.683	non-seed
6392	ambacensis	19.35	-5.917	non-seed
6421	ambacensis	30.626	2.134	non-seed
6442	ambacensis	25.167	0.796	non-seed
6461	ambacensis	33.7	1.467	non-seed
6481	ambacensis	32.572	0.326	non-seed
6502	ambacensis	29.7833	-7.0333	non-seed
6515	ambacensis	32.572	0.32	non-seed
6531	ambacensis	1.1667	8	non-seed
6541	ambacensis	14.3167	10.6833	non-seed
6571	ambacensis	16.386	6.315	non-seed
6591	ambacensis	24.56	-7.09	non-seed
6622	ambacensis	31.651	9.542	non-seed
6681	ambacensis	9.839	10.313	non-seed
67110	ambacensis	0.468	6.6	non-seed
6741	ambacensis	27.473	-11.666	non-seed
6802	ambacensis	30.215	3.221	non-seed
6822	ambacensis	8	10	non-seed
6834	ambacensis	10.1475	5.9586	non-seed
6861	ambacensis	32.333	-0.667	non-seed
6882	ambacensis	33	-1	non-seed
6901	ambacensis	21.197	6.263	non-seed
6913	ambacensis	20.982	5.85	non-seed
69410	ambacensis	21	7	non-seed
69510	ambacensis	27.765	2.581	non-seed
6971	ambacensis	20.446	6.007	non-seed
6991	ambacensis	30.572	11.065	non-seed
7001	ambacensis	10.228	10.253	non-seed
7031	ambacensis	30.0833	0.8333	non-seed
7041	ambacensis	23.261	6.509	non-seed
7075	ambacensis	23.25	6.5167	non-seed
7084	ambacensis	20.731	5.981	non-seed
7101	ambacensis	33.05	0.517	non-seed
7141	ambacensis	27.065	-4.13	non-seed
7161	ambacensis	30.314	0.484	non-seed
7183	ambacensis	10.888	9.181	non-seed
7201	ambacensis	18.615	1.819	non-seed
7221	ambacensis	33.65	-9.2833	non-seed
7252	ambacensis	15	-1	non-seed
7261	ambacensis	8.8409	7.7528	non-seed
73010	ambacensis	33.65	-9.283	non-seed
73210	ambacensis	-3.612	14.342	non-seed
73410	ambacensis	4.514	12.737	non-seed
7364	ambacensis	12	6	non-seed
73810	ambacensis	-4.848	6.599	non-seed
7404	ambacensis	37.222	12.45	non-seed
7428	ambacensis	15.2453	-4.4504	non-seed
7462	ambacensis	6.734	7.812	non-seed
7482	ambacensis	30.826	10.53	non-seed
7504	ambacensis	30.7436	10.2336	non-seed
7522	ambacensis	2.41	11.158	non-seed
7544	ambacensis	-13.136	14.067	non-seed
7561	ambacensis	20.639	8.441	non-seed
7591	ambacensis	16.581	-5.702	non-seed
7643	ambacensis	19.167	6.25	non-seed
7661	ambacensis	35	-15.6	non-seed
7682	ambacensis	15.065	-5.137	non-seed
7707	ambacensis	35.9167	-0.25	non-seed
7742	ambacensis	14.948	-1.602	non-seed
7791	ambacensis	7.431	7.937	non-seed
7811	ambacensis	36.167	12.95	non-seed
7871	ambacensis	14.76	-9.133	non-seed
7892	ambacensis	17.5447	-12.2953	non-seed
7902	ambacensis	15.25	-9.25	non-seed
7924	ambacensis	40.186	9.045	non-seed
7951	ambacensis	38.401	14.136	non-seed
7991	ambacensis	15.98	1.12	non-seed
8012	ambacensis	8.58	10.42	non-seed
8041	ambacensis	8.47	10.25	non-seed
8051	ambacensis	8.25	10.75	non-seed
[truncated: 11,077 more rows]
