# Supplementary material for: A distance-based framework for assessing the ex-situ conservation status of plants
Source: PLoS One. 2025 Jun 3;20(6):e0324820. doi: 10.1371/journal.pone.0324820 (PMC12133166; doi:10.1371/journal.pone.0324820)
Supplement: S2 Table — Abbreviations: “nseed” = number of georeferenced seed sample records; “nother” = number of georeferenced non-seed sample records; “nall” = total number of georeferenced records; “sdm_range size” = raw SDM predicted range size in km²; “adjusted_range size” = size of the inclusion/exlusion buffers adjusted range in km²; “relative_change_range” = relative change of range size between the raw and adjusted range sizes (%); “XC” = XC scores. “XCadj” = XC scores adjusted by accounting for non-georeferenced seed samples; “GRex” = FCS/geographical representativeness score; “ERex” = FCS/ecological representativeness score; “SRex” = FCS/sampling representativeness score; “FCS” = final conservation scores of the FCS method; “rank_XC” = ranks of XC scores; “rank_FCS” = ranks of FCS scores; “nogeoref_seed” = number of non-georeferenced seed samples. (CSV) [file pone.0324820.s004.csv]

species	nseed	nother	nall	suitable_area	range_size	relative_change_range	XC	XCadj	GRex	ERex	SRex	FCS	rank_XC	rank_FCS	nogeoref_seed
ambacensis	148	1	149	6910405.328	9156713.762	0.3	0.908	0.908	0.103	0.633	0.202	0.313	58	59	0
angivensis	4	1	5	539811.522	386968.174	-0.3	0.088	0.088	0.038	0.088	0.025	0.05	37	36	0
antunesii	0	1	1	2793769.53	2115802.226	-0.2	0	0	0	0	0	0	12	12	0
bequaertii	0	1	1	289430.184	284214.449	0	0	0	0	0	0	0	12	12	0
bosseri	0	1	1	4594679.452	279799.879	-0.9	0	0	0	0	0	0	12	12	0
comosa	10	1	11	5299359.953	5354530.131	0	0.345	0.345	0.01	0.052	0.039	0.034	44	31	0
debanensis	0	1	1	30292294.371	175355.937	-1	0	0	0	0	0	0	12	12	0
dolomitica	1	1	2	9488388.285	645316.762	-0.9	0.032	0.032	0.001	0.027	0.143	0.057	34	39.5	0
filicaulis	7	1	8	2122933.918	2096687.982	0	0.413	0.413	0.026	0.333	0.018	0.126	45	51	0
fischeri	0	1	1	5100816.89	1798387.455	-0.6	0	0.027	0	0	0.016	0.005	31.5	24	1
friesiorum	2	1	3	3028868.002	1157329.085	-0.6	0.03	0.03	0.003	0.059	0.045	0.036	33	32	0
frutescens	25	1	26	6261720.166	7469437.359	0.2	0.619	0.619	0.023	0.286	0.039	0.116	49	48	0
gazensis	0	1	1	1374093.362	943688.741	-0.3	0	0	0	0	0	0	12	12	0
gracilis	37	1	38	4833935.276	5355248.045	0.1	0.733	0.733	0.042	0.268	0.051	0.12	52	49	0
haumaniana	0	1	1	1313588.76	672847.39	-0.5	0	0	0	0	0	0	12	12	0
heterophylla	7	1	8	5998854.515	4574733.927	-0.2	0.133	0.133	0.006	0.09	0.045	0.047	40	34	0
hosei	30	1	31	5667405.153	2880560.038	-0.5	0.928	0.928	0.036	0.25	0.435	0.24	60	56	0
juncea	0	1	1	2004344.201	1388358.299	-0.3	0	0	0	0	0	0	12	12	0
juruana	1	1	2	3412264.419	2460601.544	-0.3	0.004	0.004	0.002	0.053	0.016	0.024	25	26.5	0
keraudrenii	0	1	1	97748.782	94333.277	0	0	0	0	0	0	0	12	12	0
kirkii	8	1	9	6283620.138	4136234.237	-0.3	0.337	0.337	0.009	0.169	0.082	0.086	43	45	0
kokii	1	1	2	1758952.663	703937.577	-0.6	0.012	0.012	0.005	0.053	0.091	0.049	28	35	0
laurentii	2	1	3	4199404.032	1948525.618	-0.5	0.082	0.082	0.004	0.059	0.031	0.031	36	29	0
lobatifolia	1	1	2	1374187.456	1111685.9	-0.2	0.012	0.012	0.006	0.038	0.048	0.031	29	29	0
longifolia	1	1	2	4755574.446	1775987.096	-0.6	0.008	0.008	0.002	0.036	0.034	0.024	26	26.5	0
longissima	0	1	1	2839477.801	958043.67	-0.7	0	0	0	0	0	0	12	12	0
luteola	51	1	52	6904408.667	7958545.243	0.2	0.698	0.698	0.03	0.315	0.068	0.138	50	52	0
marina	8	1	9	2627671.718	2247207.548	-0.1	0.483	0.483	0.019	0.183	0.075	0.093	46	46	0
membranacea	55	1	56	4118575.665	3555282.701	-0.1	0.786	0.786	0.054	0.237	0.174	0.155	53	53	0
mendesii	0	1	1	30292294.371	213890.324	-1	0	0	0	0	0	0	12	12	0
microsperma	0	1	1	94871.695	178053.044	0.9	0	0	0	0	0	0	12	12	0
monantha	0	1	1	5322836.124	219865.926	-1	0	0	0	0	0	0	12	12	0
monophylla	4	1	5	3416025.691	2105947.895	-0.4	0.116	0.116	0.009	0.102	0.043	0.051	39	37.5	0
mudenia	1	1	2	2087382.387	312775.094	-0.9	0.01	0.01	0.004	0.043	0.125	0.057	27	39.5	0
multinervis	17	1	18	5143322.309	5265646.266	0	0.502	0.502	0.021	0.167	0.059	0.082	47	44	0
nervosa	0	1	1	251726.602	296492.707	0.2	0	0	0	0	0	0	12	12	0
nigritia	29	1	30	3644442.887	3149559.341	-0.1	0.814	0.814	0.053	0.279	0.152	0.161	55	54	0
nuda	0	1	1	1431392.189	751573.598	-0.5	0	0	0	0	0	0	12	12	0
nyangensis	1	1	2	909071.574	229859.515	-0.7	0.02	0.02	0.009	0.048	0.067	0.041	30	33	0
oblongifolia	84	1	85	7517686.573	7623291.034	0	0.921	0.921	0.064	0.425	0.17	0.22	59	55	2
parkeri	20	1	21	2801057.272	2829998.674	0	0.518	0.518	0.042	0.224	0.064	0.11	48	47	0
phoenix	0	1	1	2585388.67	580519.547	-0.8	0	0	0	0	0	0	12	12	0
platyloba	4	1	5	2902806.566	1814164.714	-0.4	0.113	0.113	0.009	0.096	0.047	0.051	38	37.5	0
procera	0	1	1	916848.492	639501.612	-0.3	0	0	0	0	0	0	12	12	0
pseudovenulosa	0	1	1	7982680.513	339321.249	-1	0	0	0	0	0	0	12	12	0
pubigera	5	1	6	2934680.112	1972964.16	-0.3	0.077	0.077	0.009	0.143	0.03	0.06	35	41	0
pygmaea	0	1	1	3919525.134	2454685.986	-0.4	0	0	0	0	0	0	12	12	0
racemosa	145	1	146	5464037.049	6914213.875	0.3	0.848	0.848	0.117	0.51	0.126	0.251	57	58	1
radicans	1	1	2	4098603.411	3455491.293	-0.2	0.003	0.003	0.002	0.024	0.01	0.012	24	25	0
reticulata	128	1	129	7144229.248	9145512.684	0.3	0.815	0.815	0.091	0.522	0.136	0.25	56	57	2
richardsiae	0	1	1	1143029.123	406026.08	-0.6	0	0	0	0	0	0	12	12	0
schimperi	12	1	13	2554673.162	1825903.564	-0.3	0.713	0.713	0.026	0.219	0.127	0.124	51	50	1
schlechteri	3	1	4	519345.004	695247.407	0.3	0.155	0.155	0.046	0.16	0.025	0.077	42	42	0
somaliensis	0	1	1	30292294.371	172577.393	-1	0	0	0	0	0	0	12	12	0
tisserantiana	0	1	1	3754350.885	143301.838	-1	0	0	0	0	0	0	12	12	0
trichocarpa	0	1	1	1544374.943	464547.542	-0.7	0	0	0	0	0	0	12	12	0
triphylla	1	1	2	4773378.702	1925979.945	-0.6	0.001	0.027	0.002	0.016	0.074	0.031	31.5	29	1
unguiculata	661	1	662	8756405.022	12955142.048	0.5	0.946	0.946	0.27	0.767	0.336	0.458	61	61	0
venulosa	3	1	4	2640062.277	2061869.687	-0.2	0.15	0.15	0.009	0.2	0.026	0.078	41	43	0
verdcourtii	0	1	1	904763.528	94985.445	-0.9	0	0	0	0	0	0	12	12	0
wittei	24	1	25	4718082.776	1778729.179	-0.6	0.789	0.789	0.029	0.213	0.923	0.388	54	60	0
