# Supplementary material for: A distance-based framework for assessing the ex-situ conservation status of plants
Source: PLoS One. 2025 Jun 3;20(6):e0324820. doi: 10.1371/journal.pone.0324820 (PMC12133166; doi:10.1371/journal.pone.0324820)
Supplement: S3 Table — Abbreviations: “necoregions” = Number of ecoregions covered by seed samples; “range_temp” = Temperature range of seed samples (°C); “range_prec” = Precipitation range of seed samples (mm). (CSV) [file pone.0324820.s005.csv]

species	sample_type	range_temp	range_prec	n_eco
ambacensis	all	20.1	3253	43
ambacensis	non-seed	20.1	3253	43
ambacensis	seed	11.3	2055	21
angivensis	all	11.8	2427	5
angivensis	non-seed	11.8	2427	5
angivensis	seed	2.9	1508	1
antunesii	all	7.3	1387	11
antunesii	non-seed	7.3	1387	11
bequaertii	all	9.6	1958	4
bequaertii	non-seed	9.6	1958	4
bosseri	all	2.8	1450	2
bosseri	non-seed	2.8	1450	2
comosa	all	12.6	2900	29
comosa	non-seed	12.6	2900	29
comosa	seed	3.6	1949	2
debanensis	all	0	619	1
debanensis	non-seed	0	619	1
dolomitica	all	4.9	1673	3
dolomitica	non-seed	4.9	1406	2
dolomitica	seed	0	1669	1
filicaulis	all	6.3	2317	10
filicaulis	non-seed	6.3	2317	10
filicaulis	seed	4.4	1408	5
fischeri	all	11.6	1797	13
fischeri	non-seed	11.6	1797	13
friesiorum	all	16.1	1536	11
friesiorum	non-seed	16.1	1536	11
friesiorum	seed	0	803	1
frutescens	all	23.7	1894	45
frutescens	non-seed	23.7	1894	45
frutescens	seed	9.9	1560	12
gazensis	all	9.6	1817	13
gazensis	non-seed	9.6	1817	13
gracilis	all	11.3	4329	33
gracilis	non-seed	11.3	4329	33
gracilis	seed	8.3	1947	9
haumaniana	all	6.3	1235	2
haumaniana	non-seed	6.3	1235	2
heterophylla	all	19.5	2109	24
heterophylla	non-seed	19.5	2109	24
heterophylla	seed	5.1	1722	4
hosei	all	12	2873	23
hosei	non-seed	12	2873	20
hosei	seed	9.7	1522	11
juncea	all	6.4	1394	8
juncea	non-seed	6.4	1394	8
juruana	all	6.3	4062	14
juruana	non-seed	6.3	4062	14
juruana	seed	0	1486	1
keraudrenii	all	3.7	1522	1
keraudrenii	non-seed	3.7	1522	1
kirkii	all	11	2427	25
kirkii	non-seed	11	2427	25
kirkii	seed	4.8	1675	5
kokii	all	6.4	1068	5
kokii	non-seed	6.4	1068	5
kokii	seed	0	873	1
laurentii	all	8.5	1942	9
laurentii	non-seed	8.5	1942	9
laurentii	seed	1.2	1621	2
lobatifolia	all	7.6	815	8
lobatifolia	non-seed	7.6	815	8
lobatifolia	seed	0	271	1
longifolia	all	12.3	3088	10
longifolia	non-seed	12.3	3088	9
longifolia	seed	0	1696	1
longissima	all	7.1	1933	6
longissima	non-seed	7.1	1933	6
luteola	all	14.7	4158	66
luteola	non-seed	14.7	4158	66
luteola	seed	11.7	2843	17
marina	all	9.4	3497	31
marina	non-seed	9.4	3497	29
marina	seed	7.7	2729	7
membranacea	all	20.7	2852	34
membranacea	non-seed	20.7	2852	34
membranacea	seed	13.2	1766	11
mendesii	all	0	1149	1
mendesii	non-seed	0	1149	1
microsperma	all	9.5	1598	4
microsperma	non-seed	9.5	1598	4
monantha	all	1.4	240	3
monantha	non-seed	1.4	240	3
monophylla	all	14.8	1918	18
monophylla	non-seed	14.8	1918	18
monophylla	seed	3.7	845	3
mudenia	all	6.4	1068	5
mudenia	non-seed	6.4	1068	5
mudenia	seed	0	779	1
multinervis	all	10.6	3254	26
multinervis	non-seed	10.6	3254	26
multinervis	seed	6.4	2034	6
nervosa	all	8	1205	5
nervosa	non-seed	8	1205	5
nigritia	all	7.7	2993	19
nigritia	non-seed	7.7	2993	19
nigritia	seed	7.2	2309	9
nuda	all	5.3	1268	6
nuda	non-seed	5.3	1268	6
nyangensis	all	3.5	1446	5
nyangensis	non-seed	3.5	1446	5
nyangensis	seed	0	1115	1
oblongifolia	all	14.9	2069	50
oblongifolia	non-seed	14.9	2069	50
oblongifolia	seed	14.9	1732	26
parkeri	all	22.4	2112	30
parkeri	non-seed	22.4	2112	29
parkeri	seed	18.3	1726	7
phoenix	all	9.9	1510	4
phoenix	non-seed	9.9	1510	4
platyloba	all	10.9	2298	11
platyloba	non-seed	10.9	2298	11
platyloba	seed	3.5	1146	2
procera	all	4.9	1312	5
procera	non-seed	4.9	1312	5
pseudovenulosa	all	3.2	1612	2
pseudovenulosa	non-seed	3.2	1612	2
pubigera	all	7.1	2790	12
pubigera	non-seed	7.1	2790	11
pubigera	seed	3.9	1486	3
pygmaea	all	12.5	1799	10
pygmaea	non-seed	12.5	1799	10
racemosa	all	15.4	2876	36
racemosa	non-seed	15.4	2876	35
racemosa	seed	9.6	2024	19
radicans	all	8.3	2379	14
radicans	non-seed	8.3	2379	14
radicans	seed	0	1416	1
reticulata	all	14.6	3845	54
reticulata	non-seed	14.6	3845	51
reticulata	seed	12.7	2847	27
richardsiae	all	4.2	1260	1
richardsiae	non-seed	4.2	1260	1
schimperi	all	20.6	1890	17
schimperi	non-seed	20.6	1890	17
schimperi	seed	9.8	1559	6
schlechteri	all	8.7	1339	7
schlechteri	non-seed	8.7	1339	7
schlechteri	seed	1.6	1094	3
somaliensis	all	0	82	1
somaliensis	non-seed	0	82	1
tisserantiana	all	0.4	1382	1
tisserantiana	non-seed	0.4	1382	1
trichocarpa	all	2.6	2992	4
trichocarpa	non-seed	2.6	2992	4
triphylla	all	8.7	1481	10
triphylla	non-seed	8.7	1481	10
triphylla	seed	0	1115	1
unguiculata	all	23.2	3716	76
unguiculata	non-seed	23.2	3716	73
unguiculata	seed	14.8	2822	52
venulosa	all	6.3	4325	9
venulosa	non-seed	6.3	4325	9
venulosa	seed	2.3	2307	3
verdcourtii	all	1.5	1295	2
verdcourtii	non-seed	1.5	1295	2
wittei	all	5.9	1953	6
wittei	non-seed	5.9	1908	6
wittei	seed	5.9	1953	5
