# Supplementary material for: A distance-based framework for assessing the ex-situ conservation status of plants
Source: PLoS One. 2025 Jun 3;20(6):e0324820. doi: 10.1371/journal.pone.0324820 (PMC12133166; doi:10.1371/journal.pone.0324820)
Supplement: S4 Table — Environmental distance is expressed in terms of expected geographic distance. Abbreviations: “dst” = sum of geographic and transformed environmental distance; “geodst” = geographical distance; “envdst” = environmental distances expressed as expected geographic distance. (CSV) [file pone.0324820.s006.csv]

species	dst	geodst	envdst
ambacensis	250.917474987997	537.413788190471	860.218774343259
angivensis	1235.89013089699	335.053707267326	902.652718264445
antunesii	643.713386791673	366.211298367213	278.351817384263
bequaertii	1152.12855800239	229.438709786115	922.689848216273
bosseri	953.672318510146	207.00830107475	744.613528160564
comosa	1149.24664234982	497.488761679568	689.744909935159
debanensis	1740.14891070704	173.81485708036	1567.62625787516
dolomitica	604.782498302802	292.538878990566	309.847819904139
filicaulis	930.418369496565	381.895468509608	690.503118176552
fischeri	908.262423896323	383.361931090289	530.964522657336
friesiorum	1184.89270514619	314.114417981914	870.427623401285
frutescens	594.846082586962	530.513636532053	710.166296837878
gazensis	1103.06459367535	339.687478556539	757.756029529597
gracilis	803.01154187906	479.004600383061	904.40578682159
haumaniana	551.319194422672	277.500756873965	273.899989483439
heterophylla	1209.23657857911	496.31729088788	808.178638496222
hosei	202.316483981436	470.069046496421	384.325924225475
juncea	611.208934450719	349.408138484213	260.39484450511
juruana	866.951571025385	387.027091576244	478.25921369122
keraudrenii	697.097203429383	160.246650539038	536.850552890345
kirkii	733.293012649627	483.627583659049	461.477863167958
kokii	1109.0813960609	287.137841495343	822.032476327865
laurentii	924.257221294615	408.946135495688	551.908621466187
lobatifolia	551.058263828718	308.023141266216	241.42106091604
longifolia	1569.83629788675	423.7608080355	1145.20740484479
longissima	809.052617924412	395.406566078914	410.936101804755
luteola	753.817985710705	598.517511507664	1007.35586804669
marina	1062.24152273206	545.358771246514	999.458785018124
membranacea	736.160722480078	515.560429472713	1335.98539809248
mendesii	284.239803343427	183.817264476859	101.323914066595
microsperma	1300.34405816374	210.488411423292	1089.85564674045
monantha	269.429185361102	197.745345919261	71.3102354921988
monophylla	834.391244135733	387.544947750932	536.722821759087
mudenia	1216.21988161808	233.45239422463	981.610957977127
multinervis	765.509473108693	479.223856666098	519.420997436521
nervosa	978.808972107851	247.350071318032	731.576935622192
nigritia	499.930526892076	433.660359708973	688.670540634431
nuda	597.678151202257	348.88002392552	250.204556747569
nyangensis	1068.24361310951	490.608224687991	577.635388421521
oblongifolia	219.63804702334	556.258696667024	652.508587579476
parkeri	1082.68310307214	514.974620781996	888.82329711456
phoenix	545.402749417766	287.715238398322	257.687511019444
platyloba	563.667155237293	373.562615957655	223.986299631914
procera	624.511144019551	282.744395911423	340.777496566858
pseudovenulosa	801.947254445945	332.405403240432	475.695238086126
pubigera	1181.72350631603	383.261786683747	799.605655104336
pygmaea	662.71597470259	371.981177188558	287.451863092062
racemosa	411.393630687351	534.228673740749	984.290995190106
radicans	846.661955914212	431.389491294622	416.082314761128
reticulata	251.953181920876	548.00022639401	800.818637106439
richardsiae	390.547939499768	235.605387103072	157.351803449943
schimperi	993.200792393002	383.311656889772	934.292885561026
schlechteri	1019.19949672072	270.261179231039	874.277189457032
somaliensis	371.635840769823	174.803076669339	196.832764100484
tisserantiana	299.192796358023	178.215255394905	120.909363461415
trichocarpa	746.187189265617	318.082308046702	430.968815672139
triphylla	940.355068642845	458.02305871093	483.661007156557
unguiculata	157.327364302205	631.815927149248	1022.82269708975
venulosa	1630.61531102798	383.319237920919	1396.47814061967
verdcourtii	942.452912253022	186.154741820652	756.29817043237
wittei	320.404818409054	377.740769702004	325.25928904172
